# Supplementary material for: N-(4,5-Diaza­fluoren-9-yl­idene)aniline
Source: Acta Crystallogr Sect E Struct Rep Online. 2008 Jun 7;64(Pt 7):o1221. doi: 10.1107/S1600536808016668 (PMC2961656; doi:10.1107/S1600536808016668)
Supplement: Supplementary file 1 [file e-64-o1221-sup1.cif]

##############################################################################
###                                                                        ###
###        Electronic paper (Acta Crystallographica Section E)             ###
###                                                                        ###
##############################################################################
#                                                                            #
# This CIF contains the data in a paper accepted for publication in Acta     #
# Crystallographica Section E. It conforms to the requirements of Notes      #
# for Authors for Section E, and has been peer reviewed under the auspices   #
# of the IUCr Commission on Journals.                                        #
#                                                                            #
# Full details of the Crystallographic Information File format               #
# are given in the paper "The Crystallographic Information File (CIF):       #
# a New Standard Archive File for Crystallography" by S. R. Hall, F. H.      #
# Allen and I. D. Brown [Acta Cryst. (1991), A47, 655-685].                  #
#                                                                            #
# The current version of the core CIF dictionary is obtainable from          #
# ftp://ftp.iucr.org/pub/cif_core.dic. The current version number is 2.4.    #
#                                                                            #
# Software is freely available for graphical display of the structure(s) in  #
# this CIF.  For information consult the CIF home page http://www.iucr.org/  #
# cif/home.html                                                              #
#                                                                            #
# This file may be used for bona fide research purposes within the           #
# scientific community so long as proper attribution is given to the journal # 
# article from which it was obtained.                                        #
#                                                                            #
##############################################################################
                                             
data_I
_audit_creation_method     SHELXL97
_chemical_name_systematic
;
<i>N</i>-(4,5-diazafluoren-9-ylidene)aniline
;
_chemical_name_common     ?
_chemical_formula_moiety     'C17 H11 N3'
_chemical_formula_sum     'C17 H11 N3'
_chemical_formula_iupac     'C17 H11 N3'
_chemical_formula_weight     257.29
_chemical_melting_point     ?
_symmetry_cell_setting     triclinic
_symmetry_space_group_name_H-M     'P -1'
_symmetry_space_group_name_Hall     '-P 1'
loop_
    _symmetry_equiv_pos_as_xyz
    'x, y, z'
    '-x, -y, -z'
_cell_length_a     7.1950(14)
_cell_length_b     8.5860(17)
_cell_length_c     11.876(2)
_cell_angle_alpha     80.63(3)
_cell_angle_beta     74.78(3)
_cell_angle_gamma     66.46(3)
_cell_volume     647.6(2)
_cell_formula_units_Z     2
_cell_measurement_reflns_used     25
_cell_measurement_theta_min     9
_cell_measurement_theta_max     13
_cell_measurement_temperature     298(2)
_exptl_crystal_description     needle
_exptl_crystal_colour     colourless
_exptl_crystal_size_max     0.20
_exptl_crystal_size_mid     0.10
_exptl_crystal_size_min     0.05
_exptl_crystal_density_diffrn     1.319
_exptl_crystal_density_meas     ?
_exptl_crystal_density_method     'not measured'
_exptl_crystal_F_000     268
_exptl_absorpt_coefficient_mu     0.081
_exptl_absorpt_correction_type     psi-scan
_exptl_absorpt_process_details     '(North <i>et al.</i>,  1968)'
_exptl_absorpt_correction_T_min     0.9840
_exptl_absorpt_correction_T_max     0.9960
_exptl_special_details
;
;
_diffrn_ambient_temperature     298(2)
_diffrn_radiation_type     MoK\a
_diffrn_radiation_wavelength     0.71073
_diffrn_radiation_source     'fine-focus sealed tube'
_diffrn_radiation_monochromator     graphite
_diffrn_measurement_device_type     'Enraf--Nonius CAD-4'
_diffrn_measurement_method     \w/2\q
_diffrn_detector_area_resol_mean     ?
_diffrn_reflns_number     2529
_diffrn_reflns_av_R_equivalents     0.0571
_diffrn_reflns_av_sigmaI/netI     0.0442
_diffrn_reflns_theta_min     1.78
_diffrn_reflns_theta_max     25.17
_diffrn_reflns_theta_full     25.17
_diffrn_measured_fraction_theta_max     1.000
_diffrn_measured_fraction_theta_full     1.000
_diffrn_reflns_limit_h_min     -8
_diffrn_reflns_limit_h_max     8
_diffrn_reflns_limit_k_min     -9
_diffrn_reflns_limit_k_max     10
_diffrn_reflns_limit_l_min     0
_diffrn_reflns_limit_l_max     14
_diffrn_standards_number     3
_diffrn_standards_interval_count     ?
_diffrn_standards_interval_time     120
_diffrn_standards_decay_%     0
_refine_special_details
;
 Refinement of F^2^ against ALL reflections.  The weighted R-factor wR and
 goodness of fit S are based on F^2^, conventional R-factors R are based
 on F, with F set to zero for negative F^2^. The threshold expression of
 F^2^ > 2sigma(F^2^) is used only for calculating R-factors(gt) etc. and is
 not relevant to the choice of reflections for refinement.  R-factors based
 on F^2^ are statistically about twice as large as those based on F, and R-
 factors based on ALL data will be even larger.
;
_reflns_number_total     2326
_reflns_number_gt     1642
_reflns_threshold_expression     I>2\s(I)
_refine_ls_structure_factor_coef     Fsqd
_refine_ls_matrix_type     full
_refine_ls_R_factor_all     0.0852
_refine_ls_R_factor_gt     0.0559
_refine_ls_wR_factor_gt     0.1405
_refine_ls_wR_factor_ref     0.1782
_refine_ls_goodness_of_fit_ref     1.017
_refine_ls_restrained_S_all     1.017
_refine_ls_number_reflns     2326
_refine_ls_number_parameters     181
_refine_ls_number_restraints     0
_refine_ls_hydrogen_treatment     constr
_refine_ls_weighting_scheme     calc
_refine_ls_weighting_details
           'calc w = 1/[\s^2^(Fo^2^)+(0.08P)^2^+0.40P] where P=(Fo^2^+2Fc^2^)/3'
_atom_sites_solution_hydrogens     geom
_atom_sites_solution_primary     direct
_atom_sites_solution_secondary     difmap
_refine_ls_shift/su_max     0.000
_refine_ls_shift/su_mean     0.000
_refine_diff_density_max     0.192
_refine_diff_density_min     -0.251
_refine_ls_extinction_method     none
_refine_ls_extinction_coef     ?
loop_
    _atom_type_symbol
    _atom_type_description
    _atom_type_scat_dispersion_real
    _atom_type_scat_dispersion_imag
    _atom_type_scat_source
    'C' 'C' 0.0033 0.0016
                         'International Tables Vol C Tables 4.2.6.8 and 6.1.1.4'
    'H' 'H' 0.0000 0.0000
                         'International Tables Vol C Tables 4.2.6.8 and 6.1.1.4'
    'N' 'N' 0.0061 0.0033
                         'International Tables Vol C Tables 4.2.6.8 and 6.1.1.4'
_computing_data_collection     'CAD-4 Software (Enraf--Nonius, 1989)'
_computing_cell_refinement     'CAD-4 Software (Enraf--Nonius, 1989)'
_computing_data_reduction     'XCAD4 (Harms & Wocadlo, 1995)'
_computing_structure_solution     'SHELXS97 (Sheldrick, 2008)'
_computing_structure_refinement     'SHELXL97 (Sheldrick, 2008)'
_computing_molecular_graphics     'SHELXTL (Sheldrick, 2008)'
_computing_publication_material     'SHELXTL (Sheldrick, 2008)'
loop_
    _atom_site_type_symbol
    _atom_site_label
    _atom_site_fract_x
    _atom_site_fract_y
    _atom_site_fract_z
    _atom_site_U_iso_or_equiv
    _atom_site_adp_type
    _atom_site_calc_flag
    _atom_site_refinement_flags
    _atom_site_occupancy
    _atom_site_disorder_assembly
    _atom_site_disorder_group
    N N1 0.1000(4) 1.2848(3) 0.6315(2) 0.0491(6) Uani d . 1 . .
    N N2 0.3187(4) 0.7234(3) 0.4917(2) 0.0492(6) Uani d . 1 . .
    N N3 0.3994(4) 0.9717(3) 0.2888(2) 0.0503(6) Uani d . 1 . .
    C C1 0.0047(6) 1.2899(6) 0.9516(3) 0.0808(12) Uani d . 1 . .
    H H1B 0.0717 1.2935 1.0078 0.097 Uiso calc R 1 . .
    C C2 -0.1937(6) 1.2891(5) 0.9852(3) 0.0778(11) Uani d . 1 . .
    H H2B -0.2605 1.2921 1.0638 0.093 Uiso calc R 1 . .
    C C3 -0.2916(6) 1.2841(5) 0.9021(3) 0.0675(9) Uani d . 1 . .
    H H3B -0.4257 1.2845 0.9249 0.081 Uiso calc R 1 . .
    C C4 -0.1951(5) 1.2783(4) 0.7855(3) 0.0561(8) Uani d . 1 . .
    H H4A -0.2637 1.2753 0.7301 0.067 Uiso calc R 1 . .
    C C5 0.0048(5) 1.2772(3) 0.7513(2) 0.0470(7) Uani d . 1 . .
    C C6 0.1040(5) 1.2853(4) 0.8350(3) 0.0616(9) Uani d . 1 . .
    H H6A 0.2369 1.2877 0.8124 0.074 Uiso calc R 1 . .
    C C7 0.1686(4) 1.1567(3) 0.5708(2) 0.0401(6) Uani d . 1 . .
    C C8 0.1856(4) 0.9756(3) 0.6012(2) 0.0385(6) Uani d . 1 . .
    C C9 0.1347(4) 0.8860(4) 0.7046(2) 0.0454(7) Uani d . 1 . .
    H H9A 0.0739 0.9384 0.7750 0.055 Uiso calc R 1 . .
    C C10 0.1782(5) 0.7148(4) 0.6987(3) 0.0501(7) Uani d . 1 . .
    H H10A 0.1470 0.6498 0.7662 0.060 Uiso calc R 1 . .
    C C11 0.2673(5) 0.6404(4) 0.5935(3) 0.0530(8) Uani d . 1 . .
    H H11A 0.2936 0.5253 0.5929 0.064 Uiso calc R 1 . .
    C C12 0.2774(4) 0.8874(3) 0.4993(2) 0.0409(6) Uani d . 1 . .
    C C13 0.3186(4) 1.0075(3) 0.4004(2) 0.0405(6) Uani d . 1 . .
    C C14 0.4125(5) 1.1058(4) 0.2161(3) 0.0574(8) Uani d . 1 . .
    H H14A 0.4674 1.0878 0.1371 0.069 Uiso calc R 1 . .
    C C15 0.3502(5) 1.2689(4) 0.2504(3) 0.0538(8) Uani d . 1 . .
    H H15A 0.3631 1.3562 0.1951 0.065 Uiso calc R 1 . .
    C C16 0.2688(4) 1.3018(4) 0.3668(3) 0.0502(7) Uani d . 1 . .
    H H16A 0.2265 1.4099 0.3924 0.060 Uiso calc R 1 . .
    C C17 0.2534(4) 1.1661(3) 0.4432(2) 0.0398(6) Uani d . 1 . .
loop_
    _atom_site_aniso_label
    _atom_site_aniso_U_11
    _atom_site_aniso_U_22
    _atom_site_aniso_U_33
    _atom_site_aniso_U_12
    _atom_site_aniso_U_13
    _atom_site_aniso_U_23
    N1 0.0548(14) 0.0417(13) 0.0454(14) -0.0158(11) -0.0029(11) -0.0071(11)
    N2 0.0500(14) 0.0445(14) 0.0527(15) -0.0180(11) -0.0079(11) -0.0066(11)
    N3 0.0466(14) 0.0543(15) 0.0451(14) -0.0190(11) 0.0006(11) -0.0072(11)
    C1 0.079(3) 0.109(3) 0.048(2) -0.027(2) -0.0153(19) -0.010(2)
    C2 0.080(3) 0.102(3) 0.046(2) -0.032(2) -0.0057(18) -0.0088(19)
    C3 0.065(2) 0.072(2) 0.059(2) -0.0299(18) 0.0026(17) -0.0032(17)
    C4 0.064(2) 0.0534(18) 0.0501(18) -0.0241(15) -0.0077(15) -0.0049(14)
    C5 0.0553(17) 0.0351(15) 0.0422(16) -0.0116(12) -0.0043(13) -0.0044(12)
    C6 0.0573(19) 0.065(2) 0.0533(19) -0.0150(16) -0.0067(15) -0.0076(15)
    C7 0.0352(13) 0.0419(15) 0.0407(15) -0.0114(11) -0.0091(11) -0.0023(12)
    C8 0.0351(13) 0.0410(14) 0.0432(15) -0.0152(11) -0.0133(11) -0.0029(11)
    C9 0.0472(16) 0.0462(16) 0.0405(15) -0.0140(13) -0.0111(12) -0.0034(12)
    C10 0.0534(17) 0.0437(16) 0.0510(18) -0.0192(13) -0.0116(14) 0.0056(13)
    C11 0.0542(18) 0.0402(16) 0.061(2) -0.0160(13) -0.0102(15) -0.0026(14)
    C12 0.0334(13) 0.0409(15) 0.0465(16) -0.0125(11) -0.0073(12) -0.0038(12)
    C13 0.0311(13) 0.0457(16) 0.0429(16) -0.0142(11) -0.0040(11) -0.0054(12)
    C14 0.0544(18) 0.067(2) 0.0446(17) -0.0258(16) 0.0040(14) -0.0045(15)
    C15 0.0518(17) 0.0566(19) 0.0495(18) -0.0250(14) -0.0032(14) 0.0057(14)
    C16 0.0450(16) 0.0456(17) 0.0511(18) -0.0124(13) -0.0039(13) -0.0020(13)
    C17 0.0350(13) 0.0431(15) 0.0411(15) -0.0152(11) -0.0073(11) -0.0021(11)
_geom_special_details
;
All e.s.d.'s (except the e.s.d. in the dihedral angle between two l.s.
planes) are estimated using the full covariance matrix. The cell e.s.d.'s
are taken into account individually in the estimation of e.s.d.'s in
distances, angles and torsion angles; correlations between e.s.d.'s in
cell parameters are only used when they are defined by crystal symmetry.
An approximate (isotropic) treatment of cell e.s.d.'s is used for
estimating e.s.d.'s involving l.s. planes.
;
loop_
    _geom_bond_atom_site_label_1
    _geom_bond_atom_site_label_2
    _geom_bond_site_symmetry_2
    _geom_bond_distance
    _geom_bond_publ_flag
    N1 C7 . 1.269(3) ?
    N1 C5 . 1.410(3) ?
    N2 C12 . 1.331(3) ?
    N2 C11 . 1.343(4) ?
    N3 C13 . 1.333(3) ?
    N3 C14 . 1.341(4) ?
    C1 C2 . 1.380(5) ?
    C1 C6 . 1.381(5) ?
    C1 H1B . 0.9300 ?
    C2 C3 . 1.369(5) ?
    C2 H2B . 0.9300 ?
    C3 C4 . 1.375(4) ?
    C3 H3B . 0.9300 ?
    C4 C5 . 1.385(4) ?
    C4 H4A . 0.9300 ?
    C5 C6 . 1.392(4) ?
    C6 H6A . 0.9300 ?
    C7 C17 . 1.480(4) ?
    C7 C8 . 1.500(4) ?
    C8 C9 . 1.384(4) ?
    C8 C12 . 1.398(4) ?
    C9 C10 . 1.385(4) ?
    C9 H9A . 0.9300 ?
    C10 C11 . 1.375(4) ?
    C10 H10A . 0.9300 ?
    C11 H11A . 0.9300 ?
    C12 C13 . 1.482(4) ?
    C13 C17 . 1.386(4) ?
    C14 C15 . 1.385(4) ?
    C14 H14A . 0.9300 ?
    C15 C16 . 1.380(4) ?
    C15 H15A . 0.9300 ?
    C16 C17 . 1.379(4) ?
    C16 H16A . 0.9300 ?
loop_
    _geom_angle_atom_site_label_1
    _geom_angle_atom_site_label_2
    _geom_angle_atom_site_label_3
    _geom_angle_site_symmetry_1
    _geom_angle_site_symmetry_3
    _geom_angle
    _geom_angle_publ_flag
    C7 N1 C5 . . 121.5(2) ?
    C12 N2 C11 . . 114.6(2) ?
    C13 N3 C14 . . 114.1(3) ?
    C2 C1 C6 . . 120.2(4) ?
    C2 C1 H1B . . 119.9 ?
    C6 C1 H1B . . 119.9 ?
    C3 C2 C1 . . 119.6(3) ?
    C3 C2 H2B . . 120.2 ?
    C1 C2 H2B . . 120.2 ?
    C2 C3 C4 . . 121.2(3) ?
    C2 C3 H3B . . 119.4 ?
    C4 C3 H3B . . 119.4 ?
    C3 C4 C5 . . 119.6(3) ?
    C3 C4 H4A . . 120.2 ?
    C5 C4 H4A . . 120.2 ?
    C4 C5 C6 . . 119.6(3) ?
    C4 C5 N1 . . 120.3(3) ?
    C6 C5 N1 . . 119.8(3) ?
    C1 C6 C5 . . 119.9(3) ?
    C1 C6 H6A . . 120.1 ?
    C5 C6 H6A . . 120.1 ?
    N1 C7 C17 . . 122.3(2) ?
    N1 C7 C8 . . 132.7(2) ?
    C17 C7 C8 . . 105.0(2) ?
    C9 C8 C12 . . 118.0(2) ?
    C9 C8 C7 . . 133.7(2) ?
    C12 C8 C7 . . 108.3(2) ?
    C8 C9 C10 . . 117.0(3) ?
    C8 C9 H9A . . 121.5 ?
    C10 C9 H9A . . 121.5 ?
    C11 C10 C9 . . 120.4(3) ?
    C11 C10 H10A . . 119.8 ?
    C9 C10 H10A . . 119.8 ?
    N2 C11 C10 . . 124.1(3) ?
    N2 C11 H11A . . 117.9 ?
    C10 C11 H11A . . 117.9 ?
    N2 C12 C8 . . 125.8(3) ?
    N2 C12 C13 . . 125.6(2) ?
    C8 C12 C13 . . 108.6(2) ?
    N3 C13 C17 . . 125.4(3) ?
    N3 C13 C12 . . 126.3(2) ?
    C17 C13 C12 . . 108.3(2) ?
    N3 C14 C15 . . 124.7(3) ?
    N3 C14 H14A . . 117.6 ?
    C15 C14 H14A . . 117.6 ?
    C16 C15 C14 . . 119.8(3) ?
    C16 C15 H15A . . 120.1 ?
    C14 C15 H15A . . 120.1 ?
    C17 C16 C15 . . 116.6(3) ?
    C17 C16 H16A . . 121.7 ?
    C15 C16 H16A . . 121.7 ?
    C16 C17 C13 . . 119.3(3) ?
    C16 C17 C7 . . 130.9(3) ?
    C13 C17 C7 . . 109.7(2) ?
loop_
    _geom_torsion_atom_site_label_1
    _geom_torsion_atom_site_label_2
    _geom_torsion_atom_site_label_3
    _geom_torsion_atom_site_label_4
    _geom_torsion_site_symmetry_1
    _geom_torsion_site_symmetry_2
    _geom_torsion_site_symmetry_3
    _geom_torsion_site_symmetry_4
    _geom_torsion
    _geom_torsion_publ_flag
    C6 C1 C2 C3 . . . . -0.1(6) ?
    C1 C2 C3 C4 . . . . 0.5(6) ?
    C2 C3 C4 C5 . . . . 0.2(5) ?
    C3 C4 C5 C6 . . . . -1.3(5) ?
    C3 C4 C5 N1 . . . . -175.0(3) ?
    C7 N1 C5 C4 . . . . -75.0(4) ?
    C7 N1 C5 C6 . . . . 111.3(3) ?
    C2 C1 C6 C5 . . . . -1.0(6) ?
    C4 C5 C6 C1 . . . . 1.7(5) ?
    N1 C5 C6 C1 . . . . 175.5(3) ?
    C5 N1 C7 C17 . . . . 174.9(2) ?
    C5 N1 C7 C8 . . . . -4.7(5) ?
    N1 C7 C8 C9 . . . . -0.6(5) ?
    C17 C7 C8 C9 . . . . 179.8(3) ?
    N1 C7 C8 C12 . . . . -179.1(3) ?
    C17 C7 C8 C12 . . . . 1.2(3) ?
    C12 C8 C9 C10 . . . . -0.3(4) ?
    C7 C8 C9 C10 . . . . -178.7(3) ?
    C8 C9 C10 C11 . . . . -0.3(4) ?
    C12 N2 C11 C10 . . . . 0.3(4) ?
    C9 C10 C11 N2 . . . . 0.3(5) ?
    C11 N2 C12 C8 . . . . -0.9(4) ?
    C11 N2 C12 C13 . . . . -180.0(2) ?
    C9 C8 C12 N2 . . . . 0.9(4) ?
    C7 C8 C12 N2 . . . . 179.7(2) ?
    C9 C8 C12 C13 . . . . -179.9(2) ?
    C7 C8 C12 C13 . . . . -1.1(3) ?
    C14 N3 C13 C17 . . . . -0.7(4) ?
    C14 N3 C13 C12 . . . . 177.4(3) ?
    N2 C12 C13 N3 . . . . 1.2(4) ?
    C8 C12 C13 N3 . . . . -177.9(2) ?
    N2 C12 C13 C17 . . . . 179.7(2) ?
    C8 C12 C13 C17 . . . . 0.5(3) ?
    C13 N3 C14 C15 . . . . 0.2(4) ?
    N3 C14 C15 C16 . . . . 0.4(5) ?
    C14 C15 C16 C17 . . . . -0.4(4) ?
    C15 C16 C17 C13 . . . . 0.0(4) ?
    C15 C16 C17 C7 . . . . -177.7(3) ?
    N3 C13 C17 C16 . . . . 0.7(4) ?
    C12 C13 C17 C16 . . . . -177.8(2) ?
    N3 C13 C17 C7 . . . . 178.8(2) ?
    C12 C13 C17 C7 . . . . 0.3(3) ?
    N1 C7 C17 C16 . . . . -2.9(4) ?
    C8 C7 C17 C16 . . . . 176.9(3) ?
    N1 C7 C17 C13 . . . . 179.3(2) ?
    C8 C7 C17 C13 . . . . -1.0(3) ?
data_global
_journal_date_recd_electronic     2008-05-29
_journal_date_accepted     2008-05-31
_journal_name_full     'Acta Crystallographica, Section E'
_journal_year     2008
_journal_volume     64
_journal_issue      7
_journal_page_first     o1221
_journal_page_last     o1221
_journal_paper_category     QO
_journal_coeditor_code     HK2468
_publ_contact_author_name     'Jin-Tang Wang'
_publ_contact_author_address
;
Department of Applied Chemistry
College of Science
Nanjing University of Technology
Nanjing 210009
People's Republic of China
;
_publ_contact_author_email     wjt@njut.edu.cn
_publ_section_title
;
<i>N</i>-(4,5-diazafluoren-9-ylidene)aniline
;
loop_
    _publ_author_name
    _publ_author_address
    'Hui Cang'
;
Department of Applied Chemistry
College of Science
Nanjing University of Technology
Nanjing 210009
People's Republic of China
;
    'Dong Jin'
;
College of Chemistry and Chemical Engineering
Nanjing University of Technology
Nanjing 210009
People's Republic of China
;
    'Si-Qing Wang'
;
Department of Applied Chemistry
College of Science
Nanjing University of Technology
Nanjing 210009
People's Republic of China
;
    'Shan Liu'
;
Department of Applied Chemistry
College of Science
Nanjing University of Technology
Nanjing 210009
People's Republic of China
;
    'Jin-Tang Wang'
;
Department of Applied Chemistry
College of Science
Nanjing University of Technology
Nanjing 210009
People's Republic of China
;
