# Supplementary material for: N-(4,5-Diaza­fluoren-9-yl­idene)aniline
Source: Acta Crystallogr Sect E Struct Rep Online. 2008 Jun 7;64(Pt 7):o1221. doi: 10.1107/S1600536808016668 (PMC2961656; doi:10.1107/S1600536808016668)
Supplement: Supplementary file 2 [file e-64-o1221-Isup2.hkl]

# 
# h,k,l, Fc-squared, Fo-squared, sigma(Fo-squared) and status flag 
# 
data_I
_shelx_title ' X in P-1' 
_shelx_refln_list_code          4 
_shelx_F_calc_maximum      105.63 
_exptl_crystal_F_000       268.00 
_reflns_d_resolution_high  0.8356 
 
loop_ 
 _symmetry_equiv_pos_as_xyz 
 'x, y, z' 
 '-x, -y, -z' 
 
_cell_length_a     7.1950 
_cell_length_b     8.5860 
_cell_length_c    11.8760 
_cell_angle_alpha  80.630 
_cell_angle_beta   74.780 
_cell_angle_gamma  66.460 
 
_shelx_F_squared_multiplier     1.000 
 
loop_ 
 _refln_index_h 
 _refln_index_k 
 _refln_index_l 
 _refln_F_squared_calc 
 _refln_F_squared_meas 
 _refln_F_squared_sigma 
 _refln_observed_status 
   1   0   0      620.00      721.38      5.18 o 
   2   0   0     2921.57     2836.91     14.19 o 
   3   0   0       42.37       43.58      2.08 o 
   4   0   0        0.08        0.70      0.70 o 
   5   0   0        0.05        0.56      0.92 o 
   6   0   0        4.90        3.57      1.28 o 
   7   0   0       30.25       29.38      2.89 o 
  -7   1   0        3.42        2.49      0.91 o 
  -6   1   0        1.66        0.75      0.97 o 
  -5   1   0       29.25       29.82      2.34 o 
  -4   1   0        6.52        4.67      1.09 o 
  -3   1   0      198.07      183.29      4.49 o 
  -2   1   0        0.14        0.31      0.50 o 
  -1   1   0     1113.80     1279.51      8.88 o 
   0   1   0     1175.37     1156.70     39.27 o 
   1   1   0        6.60        7.96      0.78 o 
   2   1   0       54.49       75.05      2.08 o 
   3   1   0      778.39      609.44      6.53 o 
   4   1   0      197.93      180.46      4.57 o 
   5   1   0        1.18        2.38      0.65 o 
   6   1   0        0.06        1.05      1.05 o 
   7   1   0       51.64       47.40      3.47 o 
  -6   2   0        1.13        0.94      1.04 o 
  -5   2   0       10.58        8.75      1.58 o 
  -4   2   0      112.09       99.40      3.96 o 
  -3   2   0      111.43      119.34      3.90 o 
  -2   2   0       25.58       26.31      1.75 o 
  -1   2   0      412.95      483.63      6.34 o 
   0   2   0     5057.79     5067.32     56.77 o 
   1   2   0     2603.01     2452.54     13.04 o 
   2   2   0      661.66      755.14      7.36 o 
   3   2   0       56.47       56.89      2.36 o 
   4   2   0        2.13        2.03      0.84 o 
   5   2   0        4.84        4.37      0.87 o 
   6   2   0       24.63       25.11      2.43 o 
   7   2   0        8.40        3.58      2.30 o 
   8   2   0        7.70        8.03      2.18 o 
  -6   3   0       13.76       12.12      1.72 o 
  -5   3   0        2.02        2.27      1.21 o 
  -4   3   0       31.58       30.64      2.69 o 
  -3   3   0        1.81        3.56      1.06 o 
  -2   3   0      139.84      144.43      4.27 o 
  -1   3   0        1.97        2.40      0.79 o 
   0   3   0     2385.59     2374.96     11.08 o 
   1   3   0       59.48       68.55      2.45 o 
   2   3   0        0.76        2.23      0.56 o 
   3   3   0      546.14      605.94      7.72 o 
   4   3   0       98.40      128.65      3.92 o 
   5   3   0        3.12        4.64      1.04 o 
   6   3   0        0.05        0.43      1.05 o 
   7   3   0       47.95       36.05      3.11 o 
   8   3   0        7.98        6.83      1.64 o 
  -5   4   0        7.02        6.12      1.20 o 
  -4   4   0        9.38        6.55      1.77 o 
  -3   4   0      161.30      156.62      5.41 o 
  -2   4   0        0.08        0.42      0.81 o 
  -1   4   0      123.81      149.66      4.66 o 
   0   4   0      537.21      589.42      6.28 o 
   1   4   0      688.95      737.10      9.18 o 
   2   4   0        2.85        3.25      0.62 o 
   3   4   0       17.20       16.68      1.54 o 
   4   4   0      263.37      280.91      6.12 o 
   5   4   0        0.04        0.28      0.82 o 
   6   4   0      119.68      122.95      4.84 o 
   7   4   0        0.56        0.52      1.25 o 
   8   4   0        1.55        2.40      1.22 o 
  -5   5   0        6.86        5.74      1.70 o 
  -4   5   0       23.43       22.02      2.69 o 
  -3   5   0        2.04        2.50      1.19 o 
  -2   5   0        1.25        1.69      1.07 o 
  -1   5   0      224.23      244.40      6.84 o 
   0   5   0      770.88      812.66      8.43 o 
   1   5   0        4.13        3.64      1.18 o 
   2   5   0        8.75        8.95      1.33 o 
   3   5   0       31.23       35.41      2.34 o 
   4   5   0      119.87      136.26      4.65 o 
   5   5   0        5.23        7.42      1.13 o 
   6   5   0       17.27       17.27      2.28 o 
   7   5   0        0.51        0.00      1.22 o 
   8   5   0        0.56        0.20      1.50 o 
  -4   6   0        2.17        3.62      1.39 o 
  -3   6   0       31.20       29.16      2.98 o 
  -2   6   0       21.75       26.07      2.73 o 
  -1   6   0        0.94        0.57      1.35 o 
   0   6   0        0.13        0.77      0.75 o 
   1   6   0        4.50        4.19      1.34 o 
   2   6   0       47.09       46.89      2.98 o 
   3   6   0       58.41       63.34      3.38 o 
   4   6   0        6.98        0.00      1.00 o 
   5   6   0       15.84        0.00      1.08 o 
   6   6   0        2.60        0.72      1.31 o 
   7   6   0       21.90       31.07      2.93 o 
   8   6   0        0.65        0.83      1.38 o 
  -3   7   0       11.83       11.02      1.96 o 
  -2   7   0        2.54        4.70      1.40 o 
  -1   7   0       74.79       74.69      4.54 o 
   0   7   0      417.12      441.67      7.76 o 
   1   7   0        1.76        1.36      1.53 o 
   2   7   0      110.70      109.76      4.79 o 
   3   7   0       78.97       73.68      4.27 o 
   4   7   0       46.53       45.95      3.41 o 
   5   7   0        3.43        4.78      1.45 o 
   6   7   0      123.14      129.08      5.74 o 
   7   7   0        2.02        1.47      1.47 o 
  -2   8   0        0.83        0.73      1.52 o 
  -1   8   0        0.11        1.25      1.64 o 
   0   8   0       17.03       16.10      1.94 o 
   1   8   0        6.00        9.17      2.22 o 
   2   8   0       28.05       27.47      3.13 o 
   3   8   0        6.26        5.13      1.77 o 
   4   8   0       71.40       69.43      4.15 o 
   5   8   0        9.96       14.54      2.15 o 
   6   8   0       38.67       38.45      3.53 o 
   7   8   0       25.61       27.79      3.08 o 
   0   9   0       31.90       29.52      3.21 o 
   1   9   0        0.62        1.95      1.95 o 
   2   9   0        1.51        3.49      1.34 o 
   3   9   0        0.01        0.22      1.30 o 
   4   9   0        1.61        1.75      1.75 o 
   5   9   0        0.86        2.40      1.50 o 
   6   9   0        6.15        8.23      1.99 o 
   2  10   0        1.79        1.24      1.81 o 
   3  10   0        9.04        8.53      2.61 o 
   4  10   0        1.16        0.23      2.02 o 
  -5  -9   1        4.10        3.63      2.11 o 
  -4  -9   1        1.41        1.40      1.14 o 
  -3  -9   1        9.44       11.36      2.20 o 
  -2  -9   1        0.09        1.29      1.64 o 
  -1  -9   1        1.54        1.95      1.55 o 
   0  -9   1        1.08        3.75      1.45 o 
  -6  -8   1        0.00        1.04      1.38 o 
  -5  -8   1        5.66        3.31      1.81 o 
  -4  -8   1        4.72        2.06      1.58 o 
  -3  -8   1        8.37        7.89      1.66 o 
  -2  -8   1        7.52        6.11      2.11 o 
  -1  -8   1        1.88        1.99      1.55 o 
   0  -8   1       56.91       58.70      3.24 o 
   1  -8   1       18.18       17.77      2.71 o 
   2  -8   1        0.28        1.02      1.50 o 
  -7  -7   1        4.67        8.80      1.72 o 
  -6  -7   1       17.31       12.56      2.16 o 
  -5  -7   1       16.74       17.99      2.57 o 
  -4  -7   1      237.88      246.10      7.30 o 
  -3  -7   1       88.74       91.04      4.60 o 
  -2  -7   1       87.94       93.06      4.72 o 
  -1  -7   1      125.40      131.29      6.05 o 
   0  -7   1       48.24       56.86      2.86 o 
   1  -7   1       12.21       12.35      2.50 o 
   2  -7   1       50.04       54.08      4.00 o 
   3  -7   1       30.34       29.45      3.19 o 
  -7  -6   1        4.54        7.37      1.63 o 
  -6  -6   1        6.99        8.13      1.60 o 
  -5  -6   1       21.40       24.52      2.38 o 
  -4  -6   1      112.12      108.81      4.53 o 
  -3  -6   1       28.33       38.19      2.76 o 
  -2  -6   1        9.48        9.00      1.84 o 
  -1  -6   1       19.26       20.90      2.47 o 
   0  -6   1       23.57       22.53      1.81 o 
   1  -6   1       81.73       84.79      4.48 o 
   2  -6   1       47.90       55.76      3.84 o 
   3  -6   1        0.45        0.22      1.39 o 
   4  -6   1        4.96        1.59      1.77 o 
  -8  -5   1        3.07        1.18      1.52 o 
  -7  -5   1       19.02       15.37      2.26 o 
  -6  -5   1        1.97        1.94      1.20 o 
  -5  -5   1       38.46       46.00      2.86 o 
  -4  -5   1        6.74        7.49      1.23 o 
  -3  -5   1       63.54       68.96      3.20 o 
  -2  -5   1       30.55       30.63      2.19 o 
  -1  -5   1       41.06       47.18      2.80 o 
   0  -5   1      161.92      154.66      3.68 o 
   1  -5   1        0.40        1.59      1.17 o 
   2  -5   1       38.55       37.72      3.18 o 
   3  -5   1       24.18       22.05      2.40 o 
   4  -5   1       23.01       31.06      2.65 o 
   5  -5   1        3.73        3.27      1.00 o 
  -8  -4   1        0.79        1.63      1.63 o 
  -7  -4   1       10.23        9.25      1.73 o 
  -6  -4   1        6.65        6.86      1.39 o 
  -5  -4   1        6.61        5.70      1.25 o 
  -4  -4   1      174.82      180.81      4.83 o 
  -3  -4   1      120.65       93.83      0.83 o 
  -2  -4   1      510.83      516.94      7.71 o 
  -1  -4   1       13.30       12.24      1.34 o 
   0  -4   1        2.72        3.85      1.56 o 
   1  -4   1        4.23        2.44      0.77 o 
   2  -4   1       13.35       15.36      1.79 o 
   3  -4   1       13.64       17.86      2.02 o 
   4  -4   1        0.49        1.56      1.56 o 
   5  -4   1        2.02        4.68      1.39 o 
  -8  -3   1        2.37        2.44      1.71 o 
  -7  -3   1       53.53       52.79      4.12 o 
  -6  -3   1        1.58        1.28      1.28 o 
  -5  -3   1       39.42       37.39      2.54 o 
  -4  -3   1      103.21       93.73      3.33 o 
  -3  -3   1       31.60       33.60      1.84 o 
  -2  -3   1      140.86      151.08      3.61 o 
  -1  -3   1      370.31      408.80      5.94 o 
   0  -3   1      767.52      809.98     33.27 o 
   1  -3   1      871.65      930.64     10.09 o 
   2  -3   1      302.62      334.65      6.72 o 
   3  -3   1       87.93      102.60      3.97 o 
   4  -3   1        0.53        0.65      1.22 o 
   5  -3   1       33.41       27.20      2.89 o 
   6  -3   1        3.05        3.45      1.39 o 
  -8  -2   1        6.05        4.03      2.00 o 
  -7  -2   1        0.02        0.66      1.27 o 
  -6  -2   1       19.76       18.68      2.16 o 
  -5  -2   1       47.73       50.97      3.24 o 
  -4  -2   1       36.90       37.06      2.36 o 
  -3  -2   1      180.54      191.94      4.09 o 
  -2  -2   1      361.89      369.28      5.02 o 
  -1  -2   1        0.03        1.25      0.48 o 
   0  -2   1        0.26        0.05      0.51 o 
   1  -2   1       31.51       31.83      1.68 o 
   2  -2   1        1.00        2.24      0.65 o 
   3  -2   1      177.79      177.10      4.81 o 
   4  -2   1        7.11        6.94      1.39 o 
   5  -2   1        5.84        7.41      1.67 o 
   6  -2   1        7.87        7.84      1.75 o 
   7  -2   1        1.32        0.61      1.36 o 
  -7  -1   1       17.20       15.48      2.53 o 
  -6  -1   1        3.56        5.88      1.37 o 
  -5  -1   1       13.80       15.71      1.88 o 
  -4  -1   1       67.86       68.30      3.07 o 
  -3  -1   1       24.22       21.37      1.47 o 
  -2  -1   1      177.59      178.99      3.48 o 
  -1  -1   1      334.49      365.99      3.91 o 
   0  -1   1     1318.20      268.41    666.63 o 
   1  -1   1     2461.68     2484.41     52.10 o 
   2  -1   1       16.48       21.93      1.44 o 
   3  -1   1        2.14        1.78      0.76 o 
   4  -1   1        8.11        6.61      1.35 o 
   5  -1   1       27.22       29.00      2.39 o 
   6  -1   1       21.38       18.28      2.27 o 
   7  -1   1        2.91        1.97      1.72 o 
  -7   0   1       13.01        8.54      1.80 o 
  -6   0   1        7.16        6.49      1.46 o 
  -5   0   1      105.78      104.01      4.30 o 
  -4   0   1        0.00        0.24      0.87 o 
  -3   0   1       55.91       60.55      2.58 o 
  -2   0   1      303.56      315.40      4.74 o 
  -1   0   1      423.25      442.31      4.21 o 
   0   0   1     2878.84     2950.91     25.63 o 
   1   0   1        0.18        0.60      0.39 o 
   2   0   1    11158.59    11045.35    133.92 o 
   3   0   1        8.97       10.11      1.23 o 
   4   0   1        9.89        7.73      1.37 o 
   5   0   1       12.36       14.29      1.65 o 
   6   0   1        8.15        6.56      1.83 o 
   7   0   1        2.26        2.68      1.71 o 
  -7   1   1        3.96        4.68      1.28 o 
  -6   1   1        6.41        3.25      1.64 o 
  -5   1   1        0.11        0.90      0.90 o 
  -4   1   1       65.93       67.88      3.32 o 
  -3   1   1      153.92      167.48      4.35 o 
  -2   1   1       32.59       30.41      1.68 o 
  -1   1   1      315.44      335.74      4.36 o 
   0   1   1      846.88      798.41      3.87 o 
   1   1   1     1113.71     1307.64      6.77 o 
   2   1   1     5514.91     5662.96     78.36 o 
   3   1   1      164.86      148.34      3.25 o 
   4   1   1       38.59       39.05      2.34 o 
   5   1   1        7.05        6.95      1.27 o 
   6   1   1        1.72        0.65      1.29 o 
   7   1   1        0.01        0.00      1.21 o 
   8   1   1        0.32        0.62      1.04 o 
  -6   2   1       10.67        8.65      1.63 o 
  -5   2   1        5.02        6.15      1.28 o 
  -4   2   1        5.57        4.90      1.27 o 
  -3   2   1      273.41      270.64      6.08 o 
  -2   2   1       37.24       36.89      2.11 o 
  -1   2   1      237.43      194.50      0.54 o 
   0   2   1      937.20      859.21     34.98 o 
   1   2   1      202.00      222.13      3.33 o 
   2   2   1      352.37      377.77      4.68 o 
   3   2   1      381.02      390.47      5.47 o 
   4   2   1        6.66        4.02      0.97 o 
   5   2   1       32.56       31.79      2.30 o 
   6   2   1        0.36        1.65      0.95 o 
   7   2   1        2.34        1.84      1.60 o 
   8   2   1        0.02        2.43      1.11 o 
  -6   3   1        2.77        1.09      1.42 o 
  -5   3   1        9.37        9.81      1.50 o 
  -4   3   1        2.25        2.83      1.03 o 
  -3   3   1       25.25       22.16      2.23 o 
  -2   3   1      124.08      128.16      4.15 o 
  -1   3   1       80.40       83.83      3.06 o 
   0   3   1      545.89      575.71      8.51 o 
   1   3   1     1020.27      989.02      8.72 o 
   2   3   1       85.05      101.17      2.78 o 
   3   3   1       30.83       35.75      1.85 o 
   4   3   1       20.45       19.70      1.53 o 
   5   3   1       14.86       14.55      1.55 o 
   6   3   1        6.85        7.68      1.64 o 
   7   3   1        0.09        0.73      0.87 o 
   8   3   1        0.76        0.19      1.07 o 
  -5   4   1        6.84        5.46      1.36 o 
  -4   4   1       17.92        1.41      1.41 o 
  -3   4   1        9.29       12.66      1.57 o 
  -2   4   1       11.52       13.88      1.64 o 
  -1   4   1      516.93      557.95      9.07 o 
   0   4   1       75.64       68.87      3.64 o 
   1   4   1       23.00       20.99      2.57 o 
   2   4   1      122.79      133.14      3.67 o 
   3   4   1       49.92       63.18      2.58 o 
   4   4   1       92.96      102.52      3.54 o 
   5   4   1       30.97       35.24      2.34 o 
   6   4   1       45.49       44.71      2.92 o 
   7   4   1        2.29        1.49      1.40 o 
   8   4   1       11.49        6.36      1.89 o 
  -5   5   1       27.20       20.92      2.68 o 
  -4   5   1        0.00        0.79      1.68 o 
  -3   5   1       49.28       43.34      3.31 o 
  -2   5   1       67.49       67.49      3.97 o 
  -1   5   1       22.20       26.34      2.39 o 
   0   5   1       20.73       25.91      1.59 o 
   1   5   1       10.53       17.52      1.68 o 
   2   5   1      104.41      112.86      3.93 o 
   3   5   1       19.06       21.86      1.78 o 
   4   5   1        2.82        2.77      1.01 o 
   5   5   1        0.00        0.85      0.99 o 
   6   5   1       54.50       54.72      3.35 o 
   7   5   1        8.37        8.47      1.89 o 
   8   5   1       19.56       14.55      2.16 o 
  -4   6   1       10.44       14.52      2.15 o 
  -3   6   1        0.16        0.62      1.50 o 
  -2   6   1       30.99       35.55      3.19 o 
  -1   6   1       27.59       34.15      3.00 o 
   0   6   1       93.30      108.29      6.01 o 
   1   6   1      146.47      149.00      5.17 o 
   2   6   1        0.11        0.56      0.81 o 
   3   6   1        5.91        5.61      1.24 o 
   4   6   1       44.70       48.18      3.03 o 
   5   6   1        4.15        2.56      1.40 o 
   6   6   1        1.90        3.05      1.23 o 
   7   6   1        7.07        9.05      2.07 o 
   8   6   1        1.01        0.88      1.55 o 
  -3   7   1        1.13        0.45      1.64 o 
  -2   7   1        0.13        0.69      1.03 o 
  -1   7   1       23.98       21.07      2.86 o 
   0   7   1       10.44        9.31      1.60 o 
   1   7   1        0.08        0.74      1.09 o 
   2   7   1      177.58      174.24      5.96 o 
   3   7   1        3.35        2.77      1.36 o 
   4   7   1       11.20       13.18      1.69 o 
   5   7   1       14.89       14.24      2.02 o 
   6   7   1       50.64       59.94      3.81 o 
   7   7   1        0.18        0.21      1.26 o 
  -2   8   1        2.54        0.98      1.14 o 
  -1   8   1        1.84        0.49      1.77 o 
   0   8   1        5.26        3.52      1.75 o 
   1   8   1       58.09       52.58      4.09 o 
   2   8   1       96.10       93.38      4.63 o 
   3   8   1       45.96       51.10      3.58 o 
   4   8   1        1.51        3.23      1.45 o 
   5   8   1       51.16       60.62      3.75 o 
   6   8   1       64.10       68.10      4.44 o 
   7   8   1        5.19        2.66      1.96 o 
   0   9   1        0.12        0.23      1.09 o 
   1   9   1        8.35        9.80      2.49 o 
   2   9   1        0.03        0.90      1.31 o 
   3   9   1        3.69        3.22      1.45 o 
   4   9   1        1.47        0.84      1.11 o 
   5   9   1        0.39        0.00      1.41 o 
   6   9   1        0.87        1.12      1.36 o 
   2  10   1        0.93        0.00      1.57 o 
   3  10   1        3.24        2.09      1.94 o 
   4  10   1        2.16        2.50      1.36 o 
  -5  -9   2        9.54       13.25      2.20 o 
  -4  -9   2        2.33        2.15      1.48 o 
  -3  -9   2        0.03        0.25      1.22 o 
  -2  -9   2        0.35        1.80      1.43 o 
  -1  -9   2        0.05        0.00      1.78 o 
   0  -9   2        0.38        1.50      0.95 o 
  -6  -8   2        6.23        8.93      2.02 o 
  -5  -8   2       16.30       17.70      2.37 o 
  -4  -8   2        8.93       10.14      1.90 o 
  -3  -8   2        0.29        0.87      1.43 o 
  -2  -8   2        2.59        2.97      1.13 o 
  -1  -8   2        0.03        2.95      1.19 o 
   0  -8   2        5.81        4.72      1.54 o 
   1  -8   2        0.03        2.79      1.37 o 
   2  -8   2        0.00        0.26      1.05 o 
  -7  -7   2       18.98       15.36      2.53 o 
  -6  -7   2        4.04        6.85      1.49 o 
  -5  -7   2       63.49       69.01      4.17 o 
  -4  -7   2       68.23       73.41      4.34 o 
  -3  -7   2       12.30       12.37      2.15 o 
  -2  -7   2      177.90      185.64      6.66 o 
  -1  -7   2       49.49       71.38      4.23 o 
   0  -7   2       13.06       12.47      3.34 o 
   1  -7   2        6.11        2.28      2.11 o 
   2  -7   2       67.02       70.74      4.37 o 
   3  -7   2        6.92        8.57      1.92 o 
  -7  -6   2       16.69       17.36      2.49 o 
  -6  -6   2       15.29       12.45      2.09 o 
  -5  -6   2        0.00        0.34      1.12 o 
  -4  -6   2       67.85       66.69      3.83 o 
  -3  -6   2       11.53       15.66      1.79 o 
  -2  -6   2      151.16      132.13      5.14 o 
  -1  -6   2       14.24       12.68      2.07 o 
   0  -6   2       80.99       44.69     36.07 o 
   1  -6   2       45.99       46.67      3.50 o 
   2  -6   2      120.74      121.86      5.54 o 
   3  -6   2        0.02        0.22      1.66 o 
   4  -6   2       30.30       31.50      3.26 o 
  -7  -5   2        1.09        4.05      1.26 o 
  -6  -5   2       12.55       15.82      2.15 o 
  -5  -5   2        0.60        1.59      0.92 o 
  -4  -5   2        0.47        1.14      1.00 o 
  -3  -5   2       62.32       64.90      3.22 o 
  -2  -5   2       33.08       34.54      2.46 o 
  -1  -5   2        3.30        6.85      1.19 o 
   0  -5   2       28.27       25.15      1.67 o 
   1  -5   2        9.06        7.77      1.65 o 
   2  -5   2        0.50        0.71      1.10 o 
   3  -5   2        4.31        6.68      1.61 o 
   4  -5   2        0.19        1.03      1.36 o 
   5  -5   2        0.09        0.66      1.25 o 
  -7  -4   2        0.67        0.66      1.37 o 
  -6  -4   2        4.75        3.09      1.39 o 
  -5  -4   2        2.46        1.78      1.04 o 
  -4  -4   2       42.16       38.41      2.61 o 
  -3  -4   2       46.70       45.94      2.57 o 
  -2  -4   2      350.12      369.10      6.53 o 
  -1  -4   2        0.08        0.98      0.56 o 
   0  -4   2      382.90      263.53    187.75 o 
   1  -4   2      109.62      126.97      4.33 o 
   2  -4   2       47.47       56.68      2.97 o 
   3  -4   2       28.56       25.37      2.50 o 
   4  -4   2       21.91       19.14      2.19 o 
   5  -4   2       13.52       12.06      1.94 o 
  -7  -3   2        0.41        0.50      1.69 o 
  -6  -3   2       15.05       11.04      2.30 o 
  -5  -3   2       84.28       91.34      3.97 o 
  -4  -3   2       54.83       57.33      2.87 o 
  -3  -3   2       65.78       71.02      2.80 o 
  -2  -3   2      199.24      240.17      4.80 o 
  -1  -3   2      100.19      111.71      3.10 o 
   0  -3   2        3.49        4.73      1.35 o 
   1  -3   2        0.52        2.19      0.68 o 
   2  -3   2       33.94       37.62      2.35 o 
   3  -3   2      142.79      152.55      5.11 o 
   4  -3   2       52.07       47.61      3.22 o 
   5  -3   2       44.57       41.65      3.25 o 
   6  -3   2        0.58        1.23      1.59 o 
  -7  -2   2        2.38        4.61      1.31 o 
  -6  -2   2       24.96       22.05      2.60 o 
  -5  -2   2       80.11       79.51      4.06 o 
  -4  -2   2        0.39        0.39      0.97 o 
  -3  -2   2       54.48       55.36      2.58 o 
  -2  -2   2      103.81      102.25      2.91 o 
  -1  -2   2      187.13      177.17      3.41 o 
   0  -2   2      323.21      295.93      4.31 o 
   1  -2   2      657.15      652.30      7.23 o 
   2  -2   2       17.74       18.79      1.61 o 
   3  -2   2        4.21        5.50      0.89 o 
   4  -2   2       37.92       41.02      2.76 o 
   5  -2   2        9.19       10.61      1.78 o 
   6  -2   2        2.11        1.91      1.47 o 
   7  -2   2        1.70        0.41      1.61 o 
  -7  -1   2        2.10        0.48      1.82 o 
  -6  -1   2       12.89       12.70      2.17 o 
  -5  -1   2       14.30       13.14      2.05 o 
  -4  -1   2        0.52        0.24      0.82 o 
  -3  -1   2        2.33        1.78      0.74 o 
  -2  -1   2        3.25        5.29      0.78 o 
  -1  -1   2      205.40      213.70      3.42 o 
   0  -1   2     1803.05     1614.76     26.75 o 
   1  -1   2       17.44       13.85      1.03 o 
   2  -1   2      282.93      287.69      4.76 o 
   3  -1   2       47.53       48.05      2.28 o 
   4  -1   2       38.61       42.06      2.51 o 
   5  -1   2        0.00        0.16      1.06 o 
   6  -1   2       14.71       15.76      1.94 o 
   7  -1   2        8.42        8.94      1.86 o 
  -7   0   2       11.99       12.13      2.23 o 
  -6   0   2        2.72        3.61      1.48 o 
  -5   0   2      146.26      144.62      5.51 o 
  -4   0   2       22.73       22.59      1.95 o 
  -3   0   2       83.85       85.44      3.16 o 
  -2   0   2       17.31       16.10      1.17 o 
  -1   0   2      390.23      368.39      4.30 o 
   0   0   2       62.84       50.95      1.42 o 
   1   0   2      393.49      373.81      3.77 o 
   2   0   2     2915.04     3297.85     14.65 o 
   3   0   2       25.83       29.50      1.67 o 
   4   0   2      832.82      870.63      9.84 o 
   5   0   2       16.18       15.06      1.80 o 
   6   0   2        0.33        1.16      1.16 o 
   7   0   2        2.43        2.49      1.70 o 
  -7   1   2        4.02        2.10      1.42 o 
  -6   1   2       12.17        8.33      2.01 o 
  -5   1   2       38.34       40.28      3.06 o 
  -4   1   2        5.04        6.12      1.26 o 
  -3   1   2       12.45       12.79      1.47 o 
  -2   1   2       33.20       39.80      1.96 o 
  -1   1   2        9.14        5.42      0.80 o 
   0   1   2     1023.33      949.97     27.27 o 
   1   1   2     1346.23     1330.55      7.19 o 
   2   1   2     9069.99     9594.06    106.08 o 
   3   1   2        0.10        1.33      0.45 o 
   4   1   2     2195.98     2332.33     15.47 o 
   5   1   2        4.70        4.45      1.16 o 
   6   1   2        8.38        9.74      1.63 o 
   7   1   2        0.17        0.54      1.14 o 
   8   1   2        0.89        0.39      1.02 o 
  -6   2   2        8.14        7.24      1.83 o 
  -5   2   2        0.14        0.18      0.86 o 
  -4   2   2        9.87       13.43      1.80 o 
  -3   2   2       50.57       46.09      3.24 o 
  -2   2   2      164.03      152.66      4.28 o 
  -1   2   2      310.77      326.04      5.25 o 
   0   2   2      478.76      433.57      3.74 o 
   1   2   2      224.46      227.65      3.42 o 
   2   2   2       44.29       53.40      1.79 o 
   3   2   2        0.45       12.18      1.06 o 
   4   2   2       10.95        9.39      1.22 o 
   5   2   2        1.92        0.56      0.99 o 
   6   2   2       14.20       15.00      1.88 o 
   7   2   2        3.18        2.75      1.39 o 
   8   2   2        0.96        0.19      1.44 o 
  -6   3   2        5.49        4.50      1.64 o 
  -5   3   2       21.61       20.53      2.31 o 
  -4   3   2        0.02        1.72      0.99 o 
  -3   3   2        0.42        1.61      0.87 o 
  -2   3   2       29.10       37.13      2.35 o 
  -1   3   2      103.35      110.45      3.48 o 
   0   3   2      387.57      419.89      4.33 o 
   1   3   2       24.19       27.32      1.45 o 
   2   3   2        0.28        0.65      0.51 o 
   3   3   2        0.59        0.53      0.51 o 
   4   3   2       63.89       64.62      2.70 o 
   5   3   2       23.09       26.51      2.01 o 
   6   3   2        2.15        1.35      1.60 o 
   7   3   2        1.00        1.52      1.44 o 
   8   3   2        1.83        1.59      1.59 o 
  -5   4   2        1.95        2.05      1.20 o 
  -4   4   2       32.43       34.77      3.05 o 
  -3   4   2        0.72        0.84      1.34 o 
  -2   4   2       10.00       12.76      1.71 o 
  -1   4   2       90.56       97.82      3.85 o 
   0   4   2       10.04       11.09      0.90 o 
   1   4   2      348.70      346.98      5.81 o 
   2   4   2      464.02      440.66      6.42 o 
   3   4   2       72.92       75.26      2.71 o 
   4   4   2       69.31       79.97      3.03 o 
   5   4   2        4.80        3.90      1.17 o 
   6   4   2        1.58        0.00      1.08 o 
   7   4   2        2.16        0.58      1.28 o 
   8   4   2        8.06        6.04      2.15 o 
  -4   5   2       21.91       22.85      2.73 o 
  -3   5   2       66.30       70.18      4.14 o 
  -2   5   2        0.01        0.18      1.12 o 
  -1   5   2        0.17        1.09      1.09 o 
   0   5   2       56.29       61.96      2.37 o 
   1   5   2      396.58      393.57      7.24 o 
   2   5   2        0.17        0.00      0.64 o 
   3   5   2      106.83      114.36      3.78 o 
   4   5   2        2.40        3.56      1.07 o 
   5   5   2        3.22        2.75      1.03 o 
   6   5   2       29.03       24.70      2.40 o 
   7   5   2        1.35        0.58      1.36 o 
   8   5   2       24.72       24.29      2.60 o 
  -4   6   2        0.46        1.55      1.12 o 
  -3   6   2        0.58        2.83      1.23 o 
  -2   6   2       19.68       17.26      2.71 o 
  -1   6   2       18.29       16.54      2.36 o 
   0   6   2       25.25       23.82      1.78 o 
   1   6   2        2.91        1.33      1.17 o 
   2   6   2       50.18       48.93      2.93 o 
   3   6   2       39.63       39.85      2.63 o 
   4   6   2       17.77       19.22      1.85 o 
   5   6   2        5.78        5.69      1.27 o 
   6   6   2        1.08        0.36      1.33 o 
   7   6   2        2.63        1.00      1.54 o 
   8   6   2        3.22        2.89      1.74 o 
  -3   7   2        6.05        5.88      1.65 o 
  -2   7   2       14.83       14.63      2.63 o 
  -1   7   2        0.53        2.89      1.25 o 
   0   7   2        0.36        1.35      0.84 o 
   1   7   2       71.90       57.60      3.77 o 
   2   7   2       32.99       32.46      2.70 o 
   3   7   2        0.55        0.48      1.11 o 
   4   7   2       60.53       62.94      3.61 o 
   5   7   2        5.28        5.72      1.62 o 
   6   7   2        5.84        7.48      1.73 o 
   7   7   2        0.00        0.42      1.42 o 
   8   7   2       16.28       18.19      2.60 o 
  -2   8   2        4.74        3.24      1.96 o 
  -1   8   2        6.95        8.54      1.91 o 
   0   8   2        1.72        0.95      0.90 o 
   1   8   2       30.78       41.65      3.33 o 
   2   8   2       50.51       44.84      3.36 o 
   3   8   2       18.75       20.88      2.34 o 
   4   8   2      145.44      140.59      5.58 o 
   5   8   2       34.47       44.97      3.46 o 
   6   8   2        0.01        1.05      1.52 o 
   7   8   2       17.55       20.89      2.77 o 
   0   9   2        2.33        3.21      1.61 o 
   1   9   2       11.71       15.83      2.24 o 
   2   9   2        1.65        2.00      1.48 o 
   3   9   2        0.68        1.89      1.08 o 
   4   9   2       10.97       11.51      2.30 o 
   5   9   2        1.08        0.42      1.21 o 
   6   9   2        2.83        3.36      1.51 o 
   2  10   2        3.50        6.25      1.88 o 
   3  10   2       11.16       11.48      1.97 o 
   4  10   2        8.05        7.47      1.80 o 
   5  10   2        0.08        0.46      1.29 o 
  -4  -9   3        0.19        2.24      1.55 o 
  -3  -9   3        4.41        3.78      1.57 o 
  -2  -9   3        0.58        1.05      1.53 o 
  -1  -9   3        3.23        8.17      2.32 o 
   0  -9   3        6.39        8.52      1.57 o 
  -6  -8   3        0.02        1.42      1.42 o 
  -5  -8   3        6.02        4.41      1.89 o 
  -4  -8   3        2.70        3.87      1.73 o 
  -3  -8   3        0.00        1.35      1.35 o 
  -2  -8   3       25.57       24.68      3.04 o 
  -1  -8   3        1.44        1.23      1.45 o 
   0  -8   3        0.00        0.93      1.05 o 
   1  -8   3        4.41        4.31      1.63 o 
  -6  -7   3       19.56       20.82      2.78 o 
  -5  -7   3       41.08       40.12      3.34 o 
  -4  -7   3        2.18        0.39      1.53 o 
  -3  -7   3       88.41       83.86      4.49 o 
  -2  -7   3       48.28       46.60      3.48 o 
  -1  -7   3       13.62       16.43      2.25 o 
   0  -7   3       44.78       46.07      3.46 o 
   1  -7   3       23.46       22.67      2.98 o 
   2  -7   3        4.44        4.91      1.77 o 
   3  -7   3        9.38        7.15      2.03 o 
  -7  -6   3        0.25        2.23      1.18 o 
  -6  -6   3        2.49        2.73      1.38 o 
  -5  -6   3        7.49        6.90      1.88 o 
  -4  -6   3       18.67       21.08      2.24 o 
  -3  -6   3        3.38        2.01      1.36 o 
  -2  -6   3      286.85      276.13      7.41 o 
  -1  -6   3        0.00        0.52      1.50 o 
   0  -6   3      185.89      176.99      8.09 o 
   1  -6   3       58.95       53.02      3.88 o 
   2  -6   3       12.48       14.44      2.02 o 
   3  -6   3       11.81       12.74      2.05 o 
   4  -6   3       55.80       52.66      4.40 o 
  -7  -5   3        0.49        0.22      1.63 o 
  -6  -5   3       23.33       21.47      2.55 o 
  -5  -5   3       29.81       29.57      2.86 o 
  -4  -5   3       14.05       16.98      1.89 o 
  -3  -5   3       22.80       18.95      1.91 o 
  -2  -5   3        0.88        0.13      0.89 o 
  -1  -5   3       87.94       89.23      3.89 o 
   0  -5   3        6.90        5.95      0.98 o 
   1  -5   3        0.32        0.16      0.96 o 
   2  -5   3       29.15       27.34      2.62 o 
   3  -5   3        5.06        3.09      1.69 o 
   4  -5   3        9.63       10.13      2.06 o 
   5  -5   3        3.86        2.44      1.32 o 
  -7  -4   3       16.07       13.66      2.46 o 
  -6  -4   3        0.77        2.44      1.12 o 
  -5  -4   3       52.41       55.61      3.60 o 
  -4  -4   3        1.70        1.14      1.07 o 
  -3  -4   3        4.39        5.27      0.81 o 
  -2  -4   3       20.89       23.17      1.85 o 
  -1  -4   3       25.81       28.09      2.01 o 
   0  -4   3       53.07       56.46      1.99 o 
   1  -4   3        0.95        1.41      0.99 o 
   2  -4   3        0.22        2.03      0.89 o 
   3  -4   3        5.67        6.80      1.68 o 
   4  -4   3       21.15       24.90      2.41 o 
   5  -4   3       22.33       16.04      2.92 o 
  -7  -3   3       11.32       17.26      2.64 o 
  -6  -3   3       17.86       18.03      2.49 o 
  -5  -3   3       21.37       23.18      2.61 o 
  -4  -3   3       35.55       38.69      2.68 o 
  -3  -3   3       87.51       92.31      3.43 o 
  -2  -3   3      500.83      528.15      7.55 o 
  -1  -3   3        8.90       11.53      1.23 o 
   0  -3   3      670.67      688.20     34.08 o 
   1  -3   3       55.53       52.52      2.58 o 
   2  -3   3       21.68       22.83      1.79 o 
   3  -3   3        1.06        2.10      0.93 o 
   4  -3   3        1.53        1.14      1.14 o 
   5  -3   3       14.25       13.30      2.07 o 
   6  -3   3        0.24        1.25      1.54 o 
  -7  -2   3        3.36        4.51      1.76 o 
  -6  -2   3        0.00        1.89      1.30 o 
  -5  -2   3       70.75       60.62      3.84 o 
  -4  -2   3        1.00        0.87      0.79 o 
  -3  -2   3      431.40      481.24      7.80 o 
  -2  -2   3        0.45        0.17      0.64 o 
  -1  -2   3      143.33      149.39      3.46 o 
   0  -2   3        8.29        6.96      0.58 o 
   1  -2   3      221.98      215.89      4.24 o 
   2  -2   3       10.89       11.89      1.21 o 
   3  -2   3        0.00        0.45      0.64 o 
   4  -2   3       44.08       44.60      2.83 o 
   5  -2   3        7.86        6.82      1.54 o 
   6  -2   3        1.48        0.39      1.48 o 
   7  -2   3        8.38        9.66      1.84 o 
  -7  -1   3        1.56        1.21      1.78 o 
  -6  -1   3        8.35        9.33      2.17 o 
  -5  -1   3        2.08        2.94      1.39 o 
  -4  -1   3       45.43       50.99      2.87 o 
  -3  -1   3        0.29        1.27      0.57 o 
  -2  -1   3       97.18       90.00      2.85 o 
  -1  -1   3        8.14        7.97      0.92 o 
   0  -1   3      316.55      296.46      4.32 o 
   1  -1   3        0.23        0.12      0.42 o 
   2  -1   3      184.06      183.85      3.83 o 
   3  -1   3        5.48        7.23      0.97 o 
   4  -1   3       45.51       43.48      2.67 o 
   5  -1   3       11.81       12.19      1.85 o 
   6  -1   3        0.17        2.19      1.09 o 
   7  -1   3        0.54        1.23      1.41 o 
  -7   0   3        0.06        0.25      1.61 o 
  -6   0   3       14.33       13.14      2.42 o 
  -5   0   3       56.42       59.64      3.71 o 
  -4   0   3       48.55       41.84      2.98 o 
  -3   0   3      403.40      438.39      7.46 o 
  -2   0   3       29.02       27.25      1.58 o 
  -1   0   3       75.91       73.15      2.17 o 
   0   0   3       76.66       61.80      1.26 o 
   1   0   3      696.65      631.00      5.57 o 
   2   0   3       33.70       45.42      1.71 o 
   3   0   3        8.81       10.88      1.18 o 
   4   0   3      233.21      257.96      5.55 o 
   5   0   3        5.87        8.52      1.36 o 
   6   0   3       57.86       53.54      3.62 o 
   7   0   3        0.01        0.99      1.27 o 
  -6   1   3        0.13        1.46      1.46 o 
  -5   1   3        5.39        6.06      1.80 o 
  -4   1   3        2.15        1.93      1.30 o 
  -3   1   3      185.88      196.20      5.22 o 
  -2   1   3        3.94        6.00      0.95 o 
  -1   1   3        0.01        0.29      0.53 o 
   0   1   3      164.67      159.39      5.45 o 
   1   1   3        0.47        1.01      1.01 o 
   2   1   3      899.02      852.99      6.70 o 
   3   1   3      124.67       88.54      0.61 o 
   4   1   3     3277.25     3481.44     19.41 o 
   5   1   3       19.41       22.48      2.13 o 
   6   1   3      251.04      240.83      6.96 o 
   7   1   3        1.47        2.49      1.36 o 
   8   1   3        0.87        3.15      1.42 o 
  -6   2   3        0.24        0.69      1.72 o 
  -5   2   3        6.10        7.98      1.71 o 
  -4   2   3        6.12        6.05      1.68 o 
  -3   2   3        0.15        0.29      0.96 o 
  -2   2   3        5.14        8.95      1.21 o 
  -1   2   3      274.40      289.00      5.29 o 
   0   2   3      159.92      143.32      2.48 o 
   1   2   3        0.01        0.22      0.38 o 
   2   2   3      177.74      188.38      3.44 o 
   3   2   3       15.71       17.40      1.20 o 
   4   2   3      339.05      314.11      5.56 o 
   5   2   3        6.94        6.34      1.26 o 
   6   2   3        6.92        6.07      1.62 o 
   7   2   3        0.00        1.37      1.41 o 
   8   2   3        3.99        6.65      1.63 o 
  -5   3   3        4.50        4.52      1.45 o 
  -4   3   3       28.81       25.59      2.69 o 
  -3   3   3       41.69       41.70      2.98 o 
  -2   3   3        6.83        7.10      1.21 o 
  -1   3   3       20.12       15.03      1.52 o 
   0   3   3      102.48       94.92      2.17 o 
   1   3   3      308.16      281.05      4.64 o 
   2   3   3       25.62       28.87      1.55 o 
   3   3   3        2.82        2.49      0.61 o 
   4   3   3       45.52       44.94      2.22 o 
   5   3   3      108.56      121.13      4.23 o 
   6   3   3        2.70        1.00      1.46 o 
   7   3   3        2.55        0.97      1.35 o 
   8   3   3        0.14        0.67      1.28 o 
  -5   4   3        2.13        4.06      1.75 o 
  -4   4   3       47.28       51.30      3.82 o 
  -3   4   3       30.70       28.35      2.76 o 
  -2   4   3       45.59       51.38      3.21 o 
  -1   4   3        1.69        3.05      0.97 o 
   0   4   3      100.20      105.86      2.69 o 
   1   4   3       45.55       46.71      2.23 o 
   2   4   3      140.95      130.31      3.52 o 
   3   4   3      327.36      346.29      5.85 o 
   4   4   3      227.48      220.94      5.01 o 
   5   4   3       41.20       35.52      2.50 o 
   6   4   3        4.47        6.34      1.38 o 
   7   4   3        1.69        3.63      1.26 o 
   8   4   3        0.77        3.44      1.33 o 
  -4   5   3       24.31       21.46      3.22 o 
  -3   5   3       56.61       59.06      4.23 o 
  -2   5   3       41.34       44.53      3.49 o 
  -1   5   3       79.96       80.91      4.00 o 
   0   5   3        0.03        0.95      1.28 o 
   1   5   3      200.66      195.39      5.17 o 
   2   5   3        5.85        4.72      1.06 o 
   3   5   3      214.88      212.79      5.07 o 
   4   5   3       22.17       21.26      1.85 o 
   5   5   3       99.54      105.55      4.07 o 
   6   5   3       22.20       23.02      2.41 o 
   7   5   3        0.06        0.80      0.94 o 
   8   5   3       20.52       19.39      2.90 o 
  -3   6   3       26.37       23.54      2.89 o 
  -2   6   3        4.45        3.42      1.80 o 
  -1   6   3       22.21       27.91      2.79 o 
   0   6   3       52.35       49.74      4.33 o 
   1   6   3        8.51        8.18      1.45 o 
   2   6   3        1.84        1.30      0.77 o 
   3   6   3        7.65        3.71      1.12 o 
   4   6   3       77.68       87.11      3.78 o 
   5   6   3        1.50        1.21      1.26 o 
   6   6   3        2.44        2.97      1.48 o 
   7   6   3        0.21        0.21      0.98 o 
   8   6   3        9.30        9.75      2.35 o 
  -3   7   3        7.75        8.61      1.98 o 
  -2   7   3        1.59        1.69      1.69 o 
  -1   7   3       12.69        8.66      1.97 o 
   0   7   3       23.92       22.21      1.86 o 
   1   7   3       33.91       35.16      2.91 o 
   2   7   3       65.25       58.77      3.47 o 
   3   7   3        0.23        0.46      0.80 o 
   4   7   3       12.71       12.86      1.67 o 
   5   7   3        0.97        0.52      1.16 o 
   6   7   3       43.04       46.64      3.66 o 
   7   7   3        0.23        0.86      1.12 o 
   8   7   3        0.86        3.06      1.43 o 
  -1   8   3        0.97        0.25      1.68 o 
   0   8   3        7.76        5.74      1.39 o 
   1   8   3        8.80       12.93      1.91 o 
   2   8   3        0.28        1.34      1.38 o 
   3   8   3       22.45       22.38      2.38 o 
   4   8   3       92.04      100.02      4.77 o 
   5   8   3        2.11        3.87      1.36 o 
   6   8   3       28.25       33.59      3.06 o 
   7   8   3       10.75       21.33      2.47 o 
   0   9   3        3.52        4.64      1.29 o 
   1   9   3        0.21        1.49      1.62 o 
   2   9   3        3.76        3.94      2.21 o 
   3   9   3        2.41        3.74      1.34 o 
   4   9   3        2.84        1.05      1.58 o 
   5   9   3        6.67        3.84      2.28 o 
   6   9   3        6.49        8.75      2.25 o 
   2  10   3        0.11        1.66      0.84 o 
   3  10   3        9.49       10.26      2.26 o 
   4  10   3        5.91        4.73      2.23 o 
   5  10   3        0.00        1.60      1.14 o 
  -3  -9   4       11.14       10.46      2.46 o 
  -2  -9   4        0.10        0.80      1.67 o 
  -1  -9   4        1.44        0.28      1.91 o 
  -5  -8   4        4.36        4.20      1.58 o 
  -4  -8   4        2.65        0.24      1.35 o 
  -3  -8   4        3.30        6.94      1.94 o 
  -2  -8   4        0.30        1.21      1.64 o 
  -1  -8   4       10.05        7.50      2.03 o 
   0  -8   4        9.36        7.87      2.55 o 
   1  -8   4        0.60        1.02      1.55 o 
  -6  -7   4       13.83       13.45      2.46 o 
  -5  -7   4        9.38       13.76      2.39 o 
  -4  -7   4        3.36        3.71      1.57 o 
  -3  -7   4       70.36       51.65      3.90 o 
  -2  -7   4        3.16        4.64      1.69 o 
  -1  -7   4       21.36       22.20      2.72 o 
   0  -7   4        2.38        2.23      1.22 o 
   1  -7   4        4.22        3.21      1.80 o 
   2  -7   4       10.87       13.01      2.10 o 
   3  -7   4        1.04        0.73      1.39 o 
  -6  -6   4        0.59        0.23      1.55 o 
  -5  -6   4       20.78       22.10      2.71 o 
  -4  -6   4        9.93        9.31      1.97 o 
  -3  -6   4       77.37       78.81      4.29 o 
  -2  -6   4       21.36       17.37      2.28 o 
  -1  -6   4       64.09       56.64      3.67 o 
   0  -6   4      280.76      262.69     10.39 o 
   1  -6   4       16.14       15.68      2.49 o 
   2  -6   4       87.31       79.52      4.93 o 
   3  -6   4        9.04        8.28      1.99 o 
   4  -6   4       14.97       11.66      2.07 o 
  -7  -5   4        3.74        2.65      1.93 o 
  -6  -5   4       44.84       54.16      3.65 o 
  -5  -5   4       45.07       52.36      3.68 o 
  -4  -5   4       15.60       14.62      2.42 o 
  -3  -5   4       12.60       14.56      1.88 o 
  -2  -5   4       15.01       16.51      1.99 o 
  -1  -5   4       34.06       30.55      2.42 o 
   0  -5   4       97.11       96.26     10.79 o 
   1  -5   4       25.13       23.52      2.49 o 
   2  -5   4        2.76        5.41      1.77 o 
   3  -5   4       10.23       11.33      2.15 o 
   4  -5   4       26.62       21.71      2.95 o 
   5  -5   4        3.78        4.11      1.67 o 
  -7  -4   4       71.78       75.66      5.04 o 
  -6  -4   4        0.00        2.44      1.72 o 
  -5  -4   4       35.63       39.44      3.32 o 
  -4  -4   4       11.72       12.62      1.72 o 
  -3  -4   4       48.09       46.68      2.85 o 
  -2  -4   4        1.75        3.43      0.95 o 
  -1  -4   4      128.71      121.25      4.33 o 
   0  -4   4        2.32        3.98      0.73 o 
   1  -4   4       48.93       57.55      3.00 o 
   2  -4   4        4.96        5.84      1.35 o 
   3  -4   4        6.48        6.15      1.32 o 
   4  -4   4        0.99        1.36      1.52 o 
   5  -4   4        0.00        0.65      0.98 o 
  -7  -3   4       38.42       35.92      3.92 o 
  -6  -3   4       12.64        9.53      2.15 o 
  -5  -3   4       76.17       86.54      4.54 o 
  -4  -3   4       11.73       10.31      1.63 o 
  -3  -3   4        5.55        4.19      1.07 o 
  -2  -3   4        0.61        1.68      0.85 o 
  -1  -3   4       22.00       26.72      1.79 o 
   0  -3   4      297.59      296.53      4.35 o 
   1  -3   4       18.41       18.92      1.77 o 
   2  -3   4      455.48      420.00      7.70 o 
   3  -3   4        6.10        0.15      0.80 o 
   4  -3   4       13.04       13.63      2.14 o 
   5  -3   4        0.66        2.77      1.32 o 
   6  -3   4       14.69       16.52      2.48 o 
  -7  -2   4        7.51        3.17      2.25 o 
  -6  -2   4       13.95       14.73      2.36 o 
  -5  -2   4       53.70       67.13      4.04 o 
  -4  -2   4       41.07       44.62      3.10 o 
  -3  -2   4      111.25      120.97      4.25 o 
  -2  -2   4        5.14        4.15      1.01 o 
  -1  -2   4      119.19      118.59      3.44 o 
   0  -2   4      198.64      190.35      7.72 o 
   1  -2   4        8.50        7.72      1.06 o 
   2  -2   4       74.65       67.47      2.76 o 
   3  -2   4        8.80        6.14      1.37 o 
   4  -2   4        0.77        0.14      0.83 o 
   5  -2   4       51.06       50.22      3.64 o 
   6  -2   4       38.57       41.98      3.59 o 
   7  -2   4        7.81        3.98      1.87 o 
  -7  -1   4        5.14        2.99      2.13 o 
  -6  -1   4        0.96        2.23      1.30 o 
  -5  -1   4       13.29       15.27      2.35 o 
  -4  -1   4      173.93      176.00      5.62 o 
  -3  -1   4       89.51       91.71      3.52 o 
  -2  -1   4      209.75      219.94      4.87 o 
  -1  -1   4      450.94      460.01      6.38 o 
   0  -1   4       49.70       45.73      3.27 o 
   1  -1   4      133.42      115.49      2.96 o 
   2  -1   4      546.45      527.93      6.98 o 
   3  -1   4      192.55      200.89      4.87 o 
   4  -1   4        4.88        6.53      1.19 o 
   5  -1   4        0.22        0.47      1.22 o 
   6  -1   4        7.80        8.96      1.92 o 
   7  -1   4        0.23        0.00      1.58 o 
  -6   0   4        8.00        4.98      1.98 o 
  -5   0   4       63.72       65.57      4.21 o 
  -4   0   4        0.83        2.10      1.11 o 
  -3   0   4       76.56       75.73      3.28 o 
  -2   0   4       30.81       33.64      2.04 o 
  -1   0   4       34.22       33.01      1.66 o 
   0   0   4      293.61      259.81      2.95 o 
   1   0   4       18.49       18.39      1.11 o 
   2   0   4       57.72       52.11      2.00 o 
   3   0   4       53.50       50.35      2.33 o 
   4   0   4        0.07        0.11      0.76 o 
   5   0   4       76.22       92.89      4.06 o 
   6   0   4        6.39        7.16      1.74 o 
   7   0   4        1.08        2.92      1.38 o 
  -6   1   4       10.52       11.84      2.49 o 
  -5   1   4        8.72       11.19      2.03 o 
  -4   1   4        2.24        1.07      1.44 o 
  -3   1   4      297.95      323.36      7.31 o 
  -2   1   4       67.21       66.15      3.01 o 
  -1   1   4     1476.66     1464.99     11.52 o 
   0   1   4       44.26       36.94      1.15 o 
   1   1   4      130.01      102.79      2.45 o 
   2   1   4      584.59      527.59      5.82 o 
   3   1   4      241.10      230.12      4.34 o 
   4   1   4      405.65      326.67      1.19 o 
   5   1   4        0.44        0.39      0.96 o 
   6   1   4      479.31      524.70     10.37 o 
   7   1   4        2.01        0.63      1.80 o 
   8   1   4       23.72       18.62      3.01 o 
  -6   2   4       27.46       28.28      3.29 o 
  -5   2   4        6.30        6.35      1.64 o 
  -4   2   4       75.60       78.32      4.34 o 
  -3   2   4        0.16        1.10      1.04 o 
  -2   2   4       84.60       93.46      3.69 o 
  -1   2   4       35.16       33.94      2.04 o 
   0   2   4      271.24      265.29      3.42 o 
   1   2   4      329.53      297.69      4.53 o 
   2   2   4        3.80        2.19      0.61 o 
   3   2   4       69.60       72.92      2.50 o 
   4   2   4      156.25      158.90      4.05 o 
   5   2   4       20.04       16.67      1.85 o 
   6   2   4      672.48      703.94     11.37 o 
   7   2   4        0.13        0.00      1.39 o 
   8   2   4       21.31       21.80      3.10 o 
  -5   3   4       96.02       94.95      5.57 o 
  -4   3   4       15.28       20.74      2.68 o 
  -3   3   4        0.29        0.18      1.17 o 
  -2   3   4       61.88       69.25      3.51 o 
  -1   3   4       61.30       66.20      3.09 o 
   0   3   4        3.48        1.28      1.38 o 
   1   3   4      588.45      535.65      6.83 o 
   2   3   4        0.01        0.58      0.58 o 
   3   3   4       10.60        0.51      0.47 o 
   4   3   4        1.86        3.29      0.85 o 
   5   3   4       37.18       42.32      2.61 o 
   6   3   4        8.37        7.54      1.62 o 
   7   3   4        6.56        9.50      1.57 o 
   8   3   4        0.76        0.22      1.55 o 
  -5   4   4       24.83       16.00      3.19 o 
  -4   4   4        6.89       11.60      2.12 o 
  -3   4   4       65.48       64.59      4.10 o 
  -2   4   4        4.40        3.05      1.37 o 
  -1   4   4      112.62      100.88      4.10 o 
   0   4   4        1.95        1.01      0.51 o 
   1   4   4       25.50       26.92      1.80 o 
   2   4   4      355.12      356.11      6.04 o 
   3   4   4        5.34        6.04      0.95 o 
   4   4   4       28.67       31.37      2.12 o 
   5   4   4      111.47       89.53      0.99 o 
   6   4   4       16.11       20.55      2.36 o 
   7   4   4        4.16        0.00      1.18 o 
   8   4   4        1.94        1.02      1.34 o 
  -4   5   4       68.57       52.91      4.70 o 
  -3   5   4        2.80        0.88      1.76 o 
  -2   5   4       61.75       70.30      4.49 o 
  -1   5   4        1.34        2.22      0.95 o 
   0   5   4       94.01       96.00      3.44 o 
   1   5   4        0.03        0.83      0.88 o 
   2   5   4       41.98       39.92      2.35 o 
   3   5   4       99.20      105.47      3.65 o 
   4   5   4        8.23        6.69      1.04 o 
   5   5   4       10.91       11.87      1.67 o 
   6   5   4       68.32       55.68      1.24 o 
   7   5   4        8.50       11.72      2.09 o 
   8   5   4        1.55        0.51      1.35 o 
  -3   6   4       35.86       34.53      3.57 o 
  -2   6   4       44.55       42.75      3.61 o 
  -1   6   4      161.76      180.86      6.64 o 
   0   6   4        0.08        3.73      3.73 o 
   1   6   4      127.29      134.67      4.81 o 
   2   6   4      171.78      166.97      5.03 o 
   3   6   4       81.83       89.94      3.69 o 
   4   6   4        0.05        0.42      0.93 o 
   5   6   4       19.31       16.43      1.97 o 
   6   6   4        0.56        0.37      1.29 o 
   7   6   4        9.02        4.44      1.99 o 
   8   6   4        1.29        0.73      1.28 o 
  -2   7   4        2.90        3.25      1.75 o 
  -1   7   4        0.97        1.19      1.26 o 
   0   7   4       31.93       37.18      5.09 o 
   1   7   4        1.16        1.82      1.06 o 
   2   7   4       45.15       33.06      2.79 o 
   3   7   4        9.07        9.14      1.74 o 
   4   7   4       16.64       20.28      2.22 o 
   5   7   4       37.39       49.29      3.39 o 
   6   7   4       16.16       19.91      2.47 o 
   7   7   4        0.56        0.21      1.33 o 
   8   7   4        1.13        1.47      1.47 o 
  -1   8   4       13.24        8.08      2.24 o 
   0   8   4        2.39        1.36      1.09 o 
   1   8   4        5.51        4.92      1.51 o 
   2   8   4        1.73        2.66      1.17 o 
   3   8   4       69.68       69.99      3.98 o 
   4   8   4        5.82        6.79      1.58 o 
   5   8   4       14.25       15.91      2.37 o 
   6   8   4       31.09       35.12      3.34 o 
   7   8   4        1.65        2.08      1.54 o 
   0   9   4        0.75        2.85      0.97 o 
   1   9   4        7.62       10.47      2.24 o 
   2   9   4       10.19       10.00      2.17 o 
   3   9   4        3.91        3.52      1.22 o 
   4   9   4        0.00        1.86      1.09 o 
   5   9   4       24.70       31.93      3.35 o 
   6   9   4       60.32       70.88      4.69 o 
   3  10   4        5.92        5.45      2.23 o 
   4  10   4        0.35        2.03      1.17 o 
   5  10   4       13.89       20.39      2.75 o 
  -4  -8   5       16.54       18.02      2.65 o 
  -3  -8   5        0.43        0.77      1.33 o 
  -2  -8   5        0.85        1.82      1.82 o 
  -1  -8   5       15.16       18.56      2.62 o 
   0  -8   5        1.91        0.78      1.00 o 
   1  -8   5        0.13        0.26      1.41 o 
  -5  -7   5        0.10        0.24      1.36 o 
  -4  -7   5        9.97       12.52      1.98 o 
  -3  -7   5        1.71        3.65      1.54 o 
  -2  -7   5        9.32       11.74      2.04 o 
  -1  -7   5       70.32       69.67      4.50 o 
   0  -7   5        2.27        2.71      1.22 o 
   1  -7   5        1.36        0.71      1.78 o 
   2  -7   5        0.38        0.97      1.14 o 
  -6  -6   5        0.32        0.23      1.34 o 
  -5  -6   5        4.01        5.04      1.55 o 
  -4  -6   5      114.60      119.68      5.69 o 
  -3  -6   5        3.44        3.02      1.36 o 
  -2  -6   5       25.60       27.12      2.75 o 
  -1  -6   5       99.04       92.59      4.58 o 
   0  -6   5       50.91       48.43      2.63 o 
   1  -6   5       19.41       14.21      2.60 o 
   2  -6   5       64.08       58.83      4.47 o 
   3  -6   5       19.15       15.47      2.78 o 
  -6  -5   5       56.78       61.47      4.27 o 
  -5  -5   5       24.89       27.12      3.30 o 
  -4  -5   5       62.19       62.29      4.15 o 
  -3  -5   5       28.04       24.50      2.75 o 
  -2  -5   5       24.45       25.10      2.55 o 
  -1  -5   5       11.10       11.23      1.77 o 
   0  -5   5       20.62       19.82      1.53 o 
   1  -5   5        8.21       10.47      1.67 o 
   2  -5   5       79.94       84.58      4.42 o 
   3  -5   5        7.84        6.61      1.78 o 
   4  -5   5        0.02        2.48      1.21 o 
  -6  -4   5       37.36       33.78      3.78 o 
  -5  -4   5      100.20       97.65      5.17 o 
  -4  -4   5      165.36      182.32      6.27 o 
  -3  -4   5       78.79       76.33      3.96 o 
  -2  -4   5       82.49       82.89      3.91 o 
  -1  -4   5       95.20       94.54      4.04 o 
   0  -4   5        5.31        5.82      0.91 o 
   1  -4   5       39.11       34.07      2.48 o 
   2  -4   5       39.80       42.60      2.97 o 
   3  -4   5       39.95       35.60      3.08 o 
   4  -4   5        8.20       16.88      2.37 o 
   5  -4   5        0.52        0.22      1.34 o 
  -6  -3   5        1.08        1.40      1.27 o 
  -5  -3   5       30.91       31.81      3.07 o 
  -4  -3   5      221.80      243.75      7.19 o 
  -3  -3   5       17.16       14.99      1.91 o 
  -2  -3   5        0.26        1.42      0.78 o 
  -1  -3   5      198.41      189.45      5.11 o 
   0  -3   5      108.54      113.06      3.59 o 
   1  -3   5       31.18       31.64      2.27 o 
   2  -3   5      121.05      115.79      4.24 o 
   3  -3   5        4.96        4.44      1.58 o 
   4  -3   5       39.08       38.81      3.24 o 
   5  -3   5       18.89       20.09      2.69 o 
   6  -3   5        0.33        0.46      1.72 o 
  -6  -2   5       23.55       25.45      3.01 o 
  -5  -2   5        0.57        1.61      1.69 o 
  -4  -2   5       67.34       73.55      3.86 o 
  -3  -2   5       64.26       62.58      3.40 o 
  -2  -2   5      141.25      159.00      4.88 o 
  -1  -2   5      666.49      692.35      8.93 o 
   0  -2   5       30.49       33.05      3.11 o 
   1  -2   5      170.89      156.07      4.23 o 
   2  -2   5       24.47       22.62      1.88 o 
   3  -2   5      131.26      129.20      4.49 o 
   4  -2   5       48.73       49.42      3.32 o 
   5  -2   5        2.03        0.38      1.34 o 
   6  -2   5        1.23        1.08      2.06 o 
  -6  -1   5       17.57       21.67      3.22 o 
  -5  -1   5        0.25        0.00      1.39 o 
  -4  -1   5      190.04      190.32      6.00 o 
  -3  -1   5       47.99       43.78      2.81 o 
  -2  -1   5       43.69       72.92      3.12 o 
  -1  -1   5      562.03      573.68      7.95 o 
   0  -1   5       34.24       36.97      1.38 o 
   1  -1   5      152.32      141.36      3.60 o 
   2  -1   5        1.61        2.61      0.75 o 
   3  -1   5        6.27        5.47      1.17 o 
   4  -1   5       15.28       18.59      1.90 o 
   5  -1   5       88.57       93.59      4.69 o 
   6  -1   5       21.84       27.61      2.97 o 
   7  -1   5        7.27        6.22      2.29 o 
  -6   0   5        0.58        0.00      1.59 o 
  -5   0   5        6.16        8.76      2.02 o 
  -4   0   5        9.55        9.47      1.61 o 
  -3   0   5        1.88        0.99      0.99 o 
  -2   0   5       38.29       41.58      2.34 o 
  -1   0   5      539.50      572.44      7.74 o 
   0   0   5      174.14      176.29      4.39 o 
   1   0   5       10.10        6.15      0.73 o 
   2   0   5        9.71        9.80      1.05 o 
   3   0   5      283.20      298.61      5.83 o 
   4   0   5        0.60        1.23      0.84 o 
   5   0   5       19.01       22.92      2.13 o 
   6   0   5        0.26        0.94      1.23 o 
   7   0   5        0.05        0.68      1.51 o 
  -6   1   5       15.48       10.97      2.49 o 
  -5   1   5       48.12       50.44      4.11 o 
  -4   1   5      114.12      118.56      5.41 o 
  -3   1   5        9.08        6.83      1.48 o 
  -2   1   5       52.38       54.59      2.92 o 
  -1   1   5      677.50      708.54      8.96 o 
   0   1   5        1.09        1.29      0.42 o 
   1   1   5      356.33      340.68      5.03 o 
   2   1   5      210.11      202.12      4.01 o 
   3   1   5        0.12        1.19      0.57 o 
   4   1   5        8.80        8.32      1.20 o 
   5   1   5       88.04      100.72      4.06 o 
   6   1   5      320.93      383.89      9.10 o 
   7   1   5        9.30        9.19      2.41 o 
   8   1   5       68.54       76.64      5.17 o 
  -5   2   5        1.51        1.96      1.83 o 
  -4   2   5       66.17       81.36      4.59 o 
  -3   2   5        1.23        0.17      0.84 o 
  -2   2   5       91.22      100.85      4.11 o 
  -1   2   5        6.37        5.44      1.18 o 
   0   2   5       15.18       13.53      0.93 o 
   1   2   5       54.97       48.87      2.02 o 
   2   2   5        1.70        0.51      0.51 o 
   3   2   5       61.54       68.81      2.53 o 
   4   2   5        1.70        2.00      0.75 o 
   5   2   5      106.32       80.39      1.19 o 
   6   2   5      150.25      125.44      1.93 o 
   7   2   5        0.12        1.43      1.52 o 
   8   2   5      151.21      155.66      7.23 o 
  -5   3   5       74.88       66.72      5.06 o 
  -4   3   5       65.33       69.72      4.55 o 
  -3   3   5       19.86       22.54      2.61 o 
  -2   3   5       10.13       11.76      1.72 o 
  -1   3   5       25.29       22.95      2.04 o 
   0   3   5       27.48       28.83      1.47 o 
   1   3   5       29.88       32.79      1.91 o 
   2   3   5      276.05      282.57      5.16 o 
   3   3   5      533.07      551.93      7.52 o 
   4   3   5       27.40       31.61      2.06 o 
   5   3   5       11.82       22.95      2.02 o 
   6   3   5       13.10       18.04      2.20 o 
   7   3   5       13.22       16.15      2.21 o 
   8   3   5        2.05        0.22      1.69 o 
  -4   4   5       71.59       72.81      4.93 o 
  -3   4   5       33.36       30.81      3.54 o 
  -2   4   5       31.94       35.86      3.05 o 
  -1   4   5      309.71      317.46      7.54 o 
   0   4   5       32.08       37.80      1.74 o 
   1   4   5       29.71       25.27      1.83 o 
   2   4   5        2.87        5.82      1.05 o 
   3   4   5      127.47      112.37      3.64 o 
   4   4   5       19.26        0.84      0.59 o 
   5   4   5       45.50       34.55      1.05 o 
   6   4   5       53.29       55.49      3.58 o 
   7   4   5        5.15        5.62      1.87 o 
   8   4   5        1.20        0.72      2.15 o 
  -4   5   5       44.32       43.77      4.60 o 
  -3   5   5        0.91        2.40      1.82 o 
  -2   5   5      175.15      174.95      6.81 o 
  -1   5   5        1.39        0.55      1.31 o 
   0   5   5       59.50       57.04      2.78 o 
   1   5   5        1.58        1.02      1.02 o 
   2   5   5        0.20        0.22      0.74 o 
   3   5   5      142.17      162.68      4.68 o 
   4   5   5        9.76       14.16      1.48 o 
   5   5   5       96.49      106.99      4.35 o 
   6   5   5       56.42       69.08      4.20 o 
   7   5   5       53.58       63.41      3.97 o 
   8   5   5        6.71       13.10      2.71 o 
  -3   6   5        0.03        0.00      1.41 o 
  -2   6   5       44.85       39.55      3.83 o 
  -1   6   5      125.60      133.14      5.97 o 
   0   6   5       28.52       26.47      1.98 o 
   1   6   5      158.82      142.88      5.36 o 
   2   6   5        4.34        4.96      1.22 o 
   3   6   5        3.38        5.16      1.37 o 
   4   6   5        9.26        9.49      1.45 o 
   5   6   5      159.16      127.62      1.01 o 
   6   6   5       28.16        1.13      1.13 o 
   7   6   5        4.98        5.48      1.62 o 
   8   6   5        0.48        2.52      1.19 o 
  -2   7   5        0.07        0.79      1.35 o 
  -1   7   5        2.42        2.69      1.45 o 
   0   7   5        2.81        0.33      1.17 o 
   1   7   5        0.78        3.31      1.35 o 
   2   7   5        6.24        4.44      1.31 o 
   3   7   5       59.10       56.30      3.54 o 
   4   7   5       52.07       49.11      3.29 o 
   5   7   5        5.72        5.66      1.52 o 
   6   7   5        0.11        0.00      1.45 o 
   7   7   5        0.21        1.12      1.45 o 
   8   7   5        1.10        0.25      1.66 o 
  -1   8   5        5.12        4.84      1.74 o 
   0   8   5        1.81        2.43      1.11 o 
   1   8   5       17.17       15.88      2.37 o 
   2   8   5       21.70       17.55      2.31 o 
   3   8   5        1.00        1.47      1.30 o 
   4   8   5        5.39        3.17      1.58 o 
   5   8   5       48.29       56.07      3.72 o 
   6   8   5       47.45       36.06      1.49 o 
   7   8   5        1.32        0.00      1.51 o 
   1   9   5        2.75        5.16      1.83 o 
   2   9   5       12.08        9.61      2.03 o 
   3   9   5        0.00        1.25      1.44 o 
   4   9   5        0.36        0.00      1.36 o 
   5   9   5        3.10        3.01      1.62 o 
   6   9   5        1.60        1.84      1.84 o 
   3  10   5        0.90        0.68      1.52 o 
   4  10   5        1.90        2.02      1.69 o 
  -3  -8   6        1.43        1.87      1.87 o 
  -2  -8   6        0.35        1.08      1.41 o 
  -1  -8   6        0.15        0.54      1.64 o 
   0  -8   6        6.00        5.02      1.43 o 
  -5  -7   6        5.49        7.56      2.09 o 
  -4  -7   6       27.43       32.45      3.48 o 
  -3  -7   6       35.22       36.72      3.80 o 
  -2  -7   6        1.01        2.90      1.03 o 
  -1  -7   6        1.06        1.20      1.90 o 
   0  -7   6        2.25        2.57      1.18 o 
   1  -7   6        0.07        0.50      1.23 o 
   2  -7   6       11.13        8.66      2.18 o 
  -5  -6   6       15.00       15.92      2.06 o 
  -4  -6   6        0.97        2.34      1.36 o 
  -3  -6   6        0.43        0.89      1.61 o 
  -2  -6   6       37.26       34.09      3.06 o 
  -1  -6   6        7.27        6.18      1.73 o 
   0  -6   6        3.72        5.49      1.50 o 
   1  -6   6       91.68       88.59      4.79 o 
   2  -6   6       12.16       10.88      2.23 o 
   3  -6   6       13.79       14.58      2.69 o 
  -6  -5   6        5.36        2.69      1.88 o 
  -5  -5   6        1.22        2.33      1.22 o 
  -4  -5   6      117.92      122.55      5.76 o 
  -3  -5   6       37.01       42.73      3.47 o 
  -2  -5   6        0.02        0.18      1.22 o 
  -1  -5   6      113.02      103.94      4.78 o 
   0  -5   6       44.78       46.59      2.35 o 
   1  -5   6       13.24       13.62      2.14 o 
   2  -5   6      124.76      116.85      5.42 o 
   3  -5   6        3.66        4.79      1.83 o 
   4  -5   6       37.52       40.70      3.45 o 
  -6  -4   6       19.20       20.56      2.81 o 
  -5  -4   6        1.77        2.92      1.56 o 
  -4  -4   6       10.66        9.90      2.33 o 
  -3  -4   6       62.63       58.40      3.71 o 
  -2  -4   6       66.77       61.93      3.62 o 
  -1  -4   6      128.68      115.63      4.77 o 
   0  -4   6        2.74        3.88      1.18 o 
   1  -4   6        3.91        2.05      2.05 o 
   2  -4   6        0.53        0.17      1.16 o 
   3  -4   6       25.92       27.74      2.67 o 
   4  -4   6        2.15        3.66      1.28 o 
   5  -4   6        4.39        0.95      1.98 o 
  -6  -3   6       26.37       17.97      3.18 o 
  -5  -3   6      137.49      140.94      6.31 o 
  -4  -3   6        4.52        6.79      1.71 o 
  -3  -3   6      330.81      314.32      8.15 o 
  -2  -3   6       32.01       28.42      2.20 o 
  -1  -3   6       16.41       17.57      1.72 o 
   0  -3   6       68.85       63.92      4.47 o 
   1  -3   6       26.46       23.29      2.00 o 
   2  -3   6        0.07        0.15      0.86 o 
   3  -3   6        0.77        0.49      1.18 o 
   4  -3   6       34.60       30.89      3.12 o 
   5  -3   6        0.02        0.22      1.35 o 
   6  -3   6        3.08        2.17      2.10 o 
  -6  -2   6       31.93       27.74      3.46 o 
  -5  -2   6      119.31      131.74      5.81 o 
  -4  -2   6      114.47      109.77      4.99 o 
  -3  -2   6        0.94        0.00      1.19 o 
  -2  -2   6      100.28      102.55      4.18 o 
  -1  -2   6       30.18       29.63      2.31 o 
   0  -2   6        5.16       10.70      1.08 o 
   1  -2   6       40.13       43.74      2.48 o 
   2  -2   6      157.87      160.49      4.74 o 
   3  -2   6       27.96       28.51      2.49 o 
   4  -2   6       84.37       92.74      4.23 o 
   5  -2   6       13.07       12.82      2.28 o 
   6  -2   6       50.70       60.25      4.25 o 
  -6  -1   6       15.15       16.44      2.55 o 
  -5  -1   6       63.96       64.34      4.38 o 
  -4  -1   6       28.76       34.61      2.85 o 
  -3  -1   6      102.61      104.77      4.59 o 
  -2  -1   6       14.11       13.51      1.49 o 
  -1  -1   6      104.59       99.48      3.77 o 
   0  -1   6      236.62      234.52      4.62 o 
   1  -1   6      510.25      478.35      7.33 o 
   2  -1   6        5.60        6.52      1.01 o 
   3  -1   6      145.88      144.64      4.55 o 
   4  -1   6        6.78        7.64      1.50 o 
   5  -1   6        1.35        3.27      1.48 o 
   6  -1   6        6.78        7.59      2.19 o 
   7  -1   6        1.49        2.72      1.68 o 
  -6   0   6       11.39       11.52      2.38 o 
  -5   0   6       51.08       52.60      4.10 o 
  -4   0   6       54.36       50.53      3.89 o 
  -3   0   6       44.09       44.02      2.92 o 
  -2   0   6       37.72       41.25      2.59 o 
  -1   0   6       27.07       25.96      1.90 o 
   0   0   6      165.79      180.72      4.14 o 
   1   0   6        8.97        4.75      0.93 o 
   2   0   6       21.86       20.33      1.52 o 
   3   0   6        6.19       10.37      1.20 o 
   4   0   6       10.60        9.48      1.54 o 
   5   0   6        2.78        2.83      1.27 o 
   6   0   6       13.11       11.58      2.36 o 
   7   0   6       11.11       13.84      2.54 o 
  -5   1   6        0.90        2.69      1.78 o 
  -4   1   6       39.87       47.53      3.59 o 
  -3   1   6        0.13        1.03      1.19 o 
  -2   1   6       79.99       85.89      3.89 o 
  -1   1   6       38.04       37.01      2.28 o 
   0   1   6       12.86       13.52      1.16 o 
   1   1   6      706.47      662.97      8.00 o 
   2   1   6        9.48        7.88      1.11 o 
   3   1   6      123.92      118.54      3.66 o 
   4   1   6        5.42        0.83      0.87 o 
   5   1   6        3.09        1.19      1.34 o 
   6   1   6       18.80       25.58      2.64 o 
   7   1   6        9.07        5.94      2.45 o 
   8   1   6       21.51       34.14      3.82 o 
  -5   2   6        8.57       13.05      2.34 o 
  -4   2   6      141.89      144.33      6.74 o 
  -3   2   6       87.27       83.32      4.65 o 
  -2   2   6       12.70        9.93      1.75 o 
  -1   2   6      214.11      216.46      5.78 o 
   0   2   6       71.82       70.13      3.63 o 
   1   2   6      334.58      314.54      5.68 o 
   2   2   6       10.07       10.57      1.18 o 
   3   2   6        1.37        3.14      0.79 o 
   4   2   6        0.53        0.34      0.51 o 
   5   2   6        2.92        1.63      0.82 o 
   6   2   6        4.48        6.66      1.63 o 
   7   2   6        3.48        4.01      1.57 o 
   8   2   6      119.96      143.46      6.65 o 
  -5   3   6        8.02        7.63      2.89 o 
  -4   3   6        0.01        0.25      1.62 o 
  -3   3   6       99.68      111.02      5.45 o 
  -2   3   6       21.36       20.68      2.91 o 
  -1   3   6        0.10        0.89      1.11 o 
   0   3   6      215.16      231.81      4.45 o 
   1   3   6        0.85        0.63      0.68 o 
   2   3   6       18.22       16.16      1.43 o 
   3   3   6       80.60       85.83      3.15 o 
   4   3   6       16.44       21.38      1.82 o 
   5   3   6       50.59       64.67      3.24 o 
   6   3   6       30.54       29.30      2.62 o 
   7   3   6       14.12       22.44      2.74 o 
   8   3   6       26.03       24.74      3.02 o 
  -4   4   6        7.44        8.43      2.28 o 
  -3   4   6      189.74      197.79      7.80 o 
  -2   4   6       37.87       40.20      3.39 o 
  -1   4   6      101.99       98.65      4.49 o 
   0   4   6        7.60        7.05      1.10 o 
   1   4   6      113.60       97.95      3.72 o 
   2   4   6       10.01        9.25      1.23 o 
   3   4   6       13.19       15.30      1.61 o 
   4   4   6       27.12       43.45      2.51 o 
   5   4   6       17.87       13.35      1.66 o 
   6   4   6        4.93       10.46      1.77 o 
   7   4   6        2.62        4.31      1.63 o 
   8   4   6        0.00        1.18      1.66 o 
  -3   5   6        0.61        1.54      1.54 o 
  -2   5   6       96.58      106.04      5.53 o 
  -1   5   6        3.42        3.57      1.54 o 
   0   5   6       86.17       80.99      3.71 o 
   1   5   6       89.58       83.13      3.69 o 
   2   5   6       34.69       36.02      2.29 o 
   3   5   6        2.59        1.64      1.04 o 
   4   5   6       19.73       22.13      1.97 o 
   5   5   6       23.32        0.47      1.12 o 
   6   5   6       22.49       30.27      3.00 o 
   7   5   6        3.45        0.86      1.81 o 
   8   5   6        5.04        5.27      2.09 o 
  -3   6   6        2.41        2.99      1.98 o 
  -2   6   6        6.06        6.33      1.66 o 
  -1   6   6        2.32        0.22      1.67 o 
   0   6   6      173.56      178.65      6.49 o 
   1   6   6       83.57       85.20      4.44 o 
   2   6   6       86.95       77.88      3.68 o 
   3   6   6      144.67      142.62      4.82 o 
   4   6   6        0.27        0.32      1.07 o 
   5   6   6        3.29        1.21      1.21 o 
   6   6   6        7.09        6.36      1.54 o 
   7   6   6       31.01       37.55      3.38 o 
   8   6   6        1.86        3.56      1.68 o 
  -2   7   6        0.77        1.90      1.37 o 
  -1   7   6        4.31        1.53      1.97 o 
   0   7   6       14.51       17.09      1.98 o 
   1   7   6       42.32       58.66      3.73 o 
   2   7   6        0.26        0.68      1.30 o 
   3   7   6       22.81       22.34      2.45 o 
   4   7   6       20.86       24.98      2.30 o 
   5   7   6        8.42        0.54      1.22 o 
   6   7   6       43.23       54.32      3.81 o 
   7   7   6       14.71       14.17      2.59 o 
  -1   8   6        0.57        2.48      1.58 o 
   0   8   6        0.41        2.01      1.18 o 
   1   8   6       11.30        8.29      2.31 o 
   2   8   6        4.11        4.74      1.29 o 
   3   8   6       31.57       28.40      2.83 o 
   4   8   6        9.06       12.04      1.83 o 
   5   8   6        0.46        1.60      1.60 o 
   6   8   6        2.51        3.26      1.23 o 
   7   8   6        3.77        4.73      1.77 o 
   1   9   6        0.47        2.62      1.52 o 
   2   9   6        0.39        1.33      1.20 o 
   3   9   6        0.65        0.43      1.23 o 
   4   9   6        6.62        6.56      1.81 o 
   5   9   6        2.64        0.44      1.34 o 
   6   9   6        0.38        3.22      1.73 o 
  -4  -7   7        5.68        2.42      2.50 o 
  -3  -7   7        3.72        7.65      1.92 o 
  -2  -7   7        0.01        0.77      1.01 o 
  -1  -7   7       12.05       11.38      2.47 o 
   0  -7   7        2.77        3.70      1.81 o 
   1  -7   7        1.26        1.25      1.49 o 
  -5  -6   7        0.51        1.55      1.67 o 
  -4  -6   7        1.53        0.25      1.40 o 
  -3  -6   7        1.45        0.71      2.01 o 
  -2  -6   7       23.00       22.08      2.87 o 
  -1  -6   7        0.07        0.00      1.52 o 
   0  -6   7        6.26        5.09      1.18 o 
   1  -6   7       33.39       33.80      3.13 o 
   2  -6   7        0.06        0.24      1.55 o 
   3  -6   7       11.04       10.89      2.44 o 
  -5  -5   7        0.60        0.72      1.11 o 
  -4  -5   7        0.10        1.40      1.61 o 
  -3  -5   7       21.07       25.50      2.59 o 
  -2  -5   7        1.62        4.40      1.41 o 
  -1  -5   7       15.51       15.98      2.20 o 
   0  -5   7       44.64       38.98      2.42 o 
   1  -5   7       44.26       41.90      3.48 o 
   2  -5   7       21.14       23.84      2.84 o 
   3  -5   7       22.70       18.13      2.75 o 
   4  -5   7       50.84       49.65      4.12 o 
  -5  -4   7       11.00       14.61      2.19 o 
  -4  -4   7       81.46       80.70      4.88 o 
  -3  -4   7       22.32       20.25      2.84 o 
  -2  -4   7      155.48      145.85      5.80 o 
  -1  -4   7        5.08        4.15      1.46 o 
   0  -4   7       36.29       29.74      2.04 o 
   1  -4   7       28.00       24.24      2.61 o 
   2  -4   7        2.67        1.84      1.43 o 
   3  -4   7        0.41        1.62      1.62 o 
   4  -4   7       26.84       26.44      3.18 o 
   5  -4   7        2.28        3.98      1.89 o 
  -6  -3   7        1.59        0.98      1.40 o 
  -5  -3   7        0.02        1.37      1.25 o 
  -4  -3   7      108.24      101.43      5.32 o 
  -3  -3   7       61.41       64.62      3.89 o 
  -2  -3   7        5.58        7.29      1.26 o 
  -1  -3   7       55.52       55.76      3.46 o 
   0  -3   7       22.51       24.71      1.60 o 
   1  -3   7       46.89       44.73      3.00 o 
   2  -3   7        7.46        6.45      1.50 o 
   3  -3   7        3.59        4.51      1.61 o 
   4  -3   7        0.65        0.43      1.39 o 
   5  -3   7        2.66        3.27      1.66 o 
  -6  -2   7        0.31        1.94      1.22 o 
  -5  -2   7       34.63       34.56      3.40 o 
  -4  -2   7       12.71       12.91      2.42 o 
  -3  -2   7      210.89      207.10      6.68 o 
  -2  -2   7       38.51       46.34      3.08 o 
  -1  -2   7       17.05       14.27      1.86 o 
   0  -2   7      197.29      200.20      3.99 o 
   1  -2   7        0.00        0.67      0.82 o 
   2  -2   7        6.97        7.00      1.24 o 
   3  -2   7        6.80        7.57      1.40 o 
   4  -2   7       26.75       26.26      2.73 o 
   5  -2   7        1.79        3.64      1.37 o 
   6  -2   7       14.62       14.44      2.60 o 
  -6  -1   7        7.77        8.43      2.16 o 
  -5  -1   7        4.97        3.90      1.87 o 
  -4  -1   7       35.61       39.32      3.56 o 
  -3  -1   7        2.64        1.96      1.28 o 
  -2  -1   7       38.50       41.67      2.94 o 
  -1  -1   7        6.88        6.14      1.15 o 
   0  -1   7       19.82       20.94      1.35 o 
   1  -1   7       36.67       38.12      2.43 o 
   2  -1   7       29.60       22.01      2.06 o 
   3  -1   7       80.82       79.24      3.74 o 
   4  -1   7       21.23       26.08      2.36 o 
   5  -1   7        1.29        1.75      1.63 o 
   6  -1   7        0.98        0.45      2.00 o 
   7  -1   7        7.09        9.87      2.40 o 
  -5   0   7       37.86       40.45      3.87 o 
  -4   0   7       59.18       62.93      4.28 o 
  -3   0   7      104.81      115.36      5.14 o 
  -2   0   7        7.54       10.79      1.63 o 
  -1   0   7        0.24        0.13      0.74 o 
   0   0   7        0.07        0.62      0.62 o 
   1   0   7       25.00       22.36      1.79 o 
   2   0   7       52.90       49.14      2.51 o 
   3   0   7       84.09       79.60      3.49 o 
   4   0   7        0.20        0.88      0.88 o 
   5   0   7        1.13        1.97      1.14 o 
   6   0   7        0.01        2.17      1.01 o 
   7   0   7        0.23        2.31      2.31 o 
  -5   1   7        0.25        0.25      1.53 o 
  -4   1   7       27.58       25.11      2.76 o 
  -3   1   7       25.82       26.16      2.69 o 
  -2   1   7        5.84        6.97      1.43 o 
  -1   1   7        0.00        0.13      0.74 o 
   0   1   7      138.11      134.74      3.05 o 
   1   1   7       16.71       19.80      1.74 o 
   2   1   7       11.32       11.08      1.41 o 
   3   1   7       53.56       48.62      2.64 o 
   4   1   7       14.10       14.26      1.75 o 
   5   1   7        0.59        0.64      1.02 o 
   6   1   7        0.03        3.77      1.11 o 
   7   1   7       10.37       14.03      2.32 o 
  -5   2   7        1.67        0.28      2.03 o 
  -4   2   7        4.03        3.17      2.02 o 
  -3   2   7        5.90        5.68      1.75 o 
  -2   2   7       42.21       47.92      3.31 o 
  -1   2   7       29.56       30.32      2.29 o 
   0   2   7       38.71       41.72      1.85 o 
   1   2   7      250.24      237.00      5.56 o 
   2   2   7        2.78        2.95      0.87 o 
   3   2   7      385.64      385.34      7.03 o 
   4   2   7        4.92        0.98      0.98 o 
   5   2   7        6.15        5.08      1.30 o 
   6   2   7        2.18        5.84      1.43 o 
   7   2   7        0.53        0.43      1.46 o 
   8   2   7       21.03       27.70      3.32 o 
  -4   3   7        0.40        2.03      2.03 o 
  -3   3   7        0.18        1.37      1.49 o 
  -2   3   7       87.75       99.47      4.98 o 
  -1   3   7       56.75       57.66      3.42 o 
   0   3   7        5.52        4.05      0.85 o 
   1   3   7        0.12        0.97      0.74 o 
   2   3   7       81.76       82.35      3.26 o 
   3   3   7       12.40       18.39      1.76 o 
   4   3   7       40.32       37.54      2.40 o 
   5   3   7        5.82        4.29      1.23 o 
   6   3   7       13.16        9.97      2.03 o 
   7   3   7        0.01        1.04      1.36 o 
   8   3   7       10.11        8.16      2.61 o 
  -4   4   7        0.44        0.00      1.65 o 
  -3   4   7        7.95        6.30      2.08 o 
  -2   4   7        1.38        2.41      1.30 o 
  -1   4   7      229.23      238.97      7.49 o 
   0   4   7        3.51        4.62      2.47 o 
   1   4   7       15.90       13.96      1.70 o 
   2   4   7       13.96       13.19      1.64 o 
   3   4   7        0.18        0.25      0.63 o 
   4   4   7        0.73        1.76      0.90 o 
   5   4   7       35.09       32.66      2.70 o 
   6   4   7       19.10        0.53      1.28 o 
   7   4   7       12.88       11.06      2.23 o 
   8   4   7        0.56        3.32      1.76 o 
  -3   5   7        3.00        0.53      2.14 o 
  -2   5   7       16.54       14.18      2.66 o 
  -1   5   7       10.40        9.48      2.12 o 
   0   5   7      160.89      156.07      5.40 o 
   1   5   7       57.17       63.37      3.53 o 
   2   5   7       54.72       45.37      2.91 o 
   3   5   7       79.43       79.58      3.71 o 
   4   5   7        0.22        0.14      0.79 o 
   5   5   7        0.22        0.33      1.18 o 
   6   5   7        0.81        2.64      1.35 o 
   7   5   7        0.26        0.22      1.62 o 
   8   5   7        0.53        1.46      1.04 o 
  -2   6   7        0.63        1.60      1.96 o 
  -1   6   7        1.10        0.25      1.80 o 
   0   6   7      114.02      112.17      7.14 o 
   1   6   7        0.20        0.57      1.18 o 
   2   6   7      155.30      136.29      5.16 o 
   3   6   7        9.78        6.04      1.58 o 
   4   6   7       39.00       36.43      2.86 o 
   5   6   7        3.95        0.52      0.92 o 
   6   6   7        0.02        0.98      1.38 o 
   7   6   7       26.40       32.69      3.08 o 
   8   6   7        2.02        1.77      1.97 o 
  -1   7   7        1.71        2.92      1.58 o 
   0   7   7        0.17        0.56      0.90 o 
   1   7   7       37.05       50.40      3.86 o 
   2   7   7       17.36       13.92      1.91 o 
   3   7   7       86.15       86.74      4.28 o 
   4   7   7        2.87        3.37      1.31 o 
   5   7   7       31.69       31.38      1.08 o 
   6   7   7        4.13        3.95      1.28 o 
   7   7   7        1.38        1.86      1.17 o 
   0   8   7        0.05        0.03      3.89 o 
   1   8   7        3.75        2.19      2.05 o 
   2   8   7        2.16        3.26      1.09 o 
   3   8   7        1.93        2.36      1.26 o 
   4   8   7        9.78       11.60      1.85 o 
   5   8   7        0.64        0.20      1.34 o 
   6   8   7        9.98        0.45      1.17 o 
   7   8   7        6.28       10.94      2.38 o 
   2   9   7        5.11        6.96      1.91 o 
   3   9   7        1.84        2.15      1.37 o 
   4   9   7        1.05        1.49      1.20 o 
   5   9   7        0.83        1.10      1.31 o 
   6   9   7        5.19        6.71      1.86 o 
  -3  -7   8       25.37       18.01      3.52 o 
  -2  -7   8        0.18        1.09      1.70 o 
  -1  -7   8        2.48        6.85      2.04 o 
   0  -7   8        0.64        1.50      0.86 o 
  -4  -6   8        0.54        1.58      1.82 o 
  -3  -6   8        2.43        0.26      1.87 o 
  -2  -6   8        3.53        4.08      1.61 o 
  -1  -6   8        3.52        2.28      1.57 o 
   0  -6   8       16.08       14.81      2.51 o 
   1  -6   8        1.88        1.93      1.48 o 
   2  -6   8        0.01        1.97      1.75 o 
  -5  -5   8        3.02        1.01      2.08 o 
  -4  -5   8        0.08        1.72      1.37 o 
  -3  -5   8       14.17        7.42      2.68 o 
  -2  -5   8        7.03        9.50      1.60 o 
  -1  -5   8        8.13        2.05      2.33 o 
   0  -5   8       11.97        7.89      2.37 o 
   1  -5   8        0.70        2.40      1.29 o 
   2  -5   8        4.09        3.86      1.83 o 
   3  -5   8       40.53       36.48      3.62 o 
  -5  -4   8        2.41        3.66      1.39 o 
  -4  -4   8        0.24        0.71      1.45 o 
  -3  -4   8        7.95        8.01      1.98 o 
  -2  -4   8      122.99      100.74      5.32 o 
  -1  -4   8        0.14        0.41      1.57 o 
   0  -4   8       80.06       87.21      3.27 o 
   1  -4   8       27.46       30.78      2.76 o 
   2  -4   8        0.05        0.60      1.17 o 
   3  -4   8        8.07       10.79      1.82 o 
   4  -4   8        8.20        6.51      2.10 o 
  -5  -3   8       11.77       11.93      2.22 o 
  -4  -3   8        3.40        1.82      1.94 o 
  -3  -3   8        4.25        5.89      1.77 o 
  -2  -3   8       54.26       52.04      3.63 o 
  -1  -3   8       85.00       78.99      4.43 o 
   0  -3   8       47.42       43.89      2.39 o 
   1  -3   8       11.64        8.25      1.68 o 
   2  -3   8        3.92        5.92      1.35 o 
   3  -3   8       16.67       18.11      2.32 o 
   4  -3   8        0.24        0.00      1.52 o 
   5  -3   8        2.24        2.97      1.72 o 
  -5  -2   8        2.19        3.80      1.72 o 
  -4  -2   8       15.03       14.42      2.75 o 
  -3  -2   8      131.59      120.34      5.55 o 
  -2  -2   8        8.06        7.06      1.73 o 
  -1  -2   8      396.39      370.64      8.84 o 
   0  -2   8       94.76       94.10      5.47 o 
   1  -2   8       63.17       56.32      3.34 o 
   2  -2   8       17.58       15.91      2.16 o 
   3  -2   8        6.76       10.51      1.76 o 
   4  -2   8        8.30       11.98      1.88 o 
   5  -2   8        1.37        2.52      1.76 o 
   6  -2   8       10.81        8.25      2.62 o 
  -5  -1   8        1.30        1.68      1.47 o 
  -4  -1   8       34.02       29.74      3.14 o 
  -3  -1   8       17.14       22.52      2.52 o 
  -2  -1   8      157.93      148.99      5.68 o 
  -1  -1   8        5.32        3.26      1.42 o 
   0  -1   8        2.59        2.13      0.83 o 
   1  -1   8       23.09       19.18      1.95 o 
   2  -1   8        8.68        7.18      1.74 o 
   3  -1   8       47.00       50.31      3.21 o 
   4  -1   8        8.77       10.08      1.79 o 
   5  -1   8       22.84       25.49      3.11 o 
   6  -1   8       12.67       13.67      2.50 o 
  -5   0   8       16.95       12.58      2.33 o 
  -4   0   8       16.12       15.58      2.33 o 
  -3   0   8      115.67      105.22      5.15 o 
  -2   0   8       59.93       51.11      3.40 o 
  -1   0   8      165.43      157.12      5.55 o 
   0   0   8       43.85       45.09      3.40 o 
   1   0   8      109.55       95.02      3.91 o 
   2   0   8       16.88       15.74      1.66 o 
   3   0   8       37.41       39.02      2.74 o 
   4   0   8        1.50        0.17      1.27 o 
   5   0   8       27.83       27.60      2.75 o 
   6   0   8        0.66        0.23      1.49 o 
   7   0   8        0.00        1.56      1.44 o 
  -5   1   8        0.01        0.00      1.72 o 
  -4   1   8       21.82       18.94      3.15 o 
  -3   1   8       20.66       24.13      2.86 o 
  -2   1   8        0.32        1.29      1.02 o 
  -1   1   8        0.61        0.48      1.11 o 
   0   1   8       31.07       29.14      1.59 o 
   1   1   8        0.66        0.85      0.85 o 
   2   1   8      165.40      147.94      4.58 o 
   3   1   8        8.60        8.40      1.34 o 
   4   1   8       18.78       14.30      2.00 o 
   5   1   8        2.64        4.60      1.16 o 
   6   1   8        0.51        0.84      1.24 o 
   7   1   8        1.18        0.75      1.86 o 
  -4   2   8       13.82       14.26      3.18 o 
  -3   2   8        0.12        0.92      1.47 o 
  -2   2   8       51.75       47.86      3.56 o 
  -1   2   8        3.91        2.96      1.33 o 
   0   2   8        2.67        1.16      0.81 o 
   1   2   8       28.72       25.42      2.00 o 
   2   2   8        6.87        7.57      1.31 o 
   3   2   8      125.22      123.42      4.34 o 
   4   2   8        0.25        1.15      0.80 o 
   5   2   8       64.53       78.95      4.02 o 
   6   2   8        0.26        1.29      1.29 o 
   7   2   8        0.01        0.70      1.32 o 
  -4   3   8        0.47        0.83      1.58 o 
  -3   3   8       19.09       16.90      2.67 o 
  -2   3   8       52.72       53.39      3.95 o 
  -1   3   8       26.89       24.83      2.58 o 
   0   3   8      128.41      125.70      4.76 o 
   1   3   8        0.91        1.34      0.93 o 
   2   3   8        0.76        0.14      0.72 o 
   3   3   8       37.78       50.43      2.82 o 
   4   3   8        2.84        2.30      1.55 o 
   5   3   8       15.14       14.58      1.95 o 
   6   3   8        2.55        2.43      1.39 o 
   7   3   8        0.13        0.44      1.53 o 
   8   3   8        0.58        3.47      1.85 o 
  -3   4   8       12.32       11.75      2.55 o 
  -2   4   8        1.80        0.47      1.58 o 
  -1   4   8       46.57       51.17      3.73 o 
   0   4   8       37.39       40.77      2.27 o 
   1   4   8       35.93       32.06      2.76 o 
   2   4   8       46.48       47.98      2.94 o 
   3   4   8        0.06        0.98      0.71 o 
   4   4   8       17.82       18.44      1.99 o 
   5   4   8        0.60        2.32      1.38 o 
   6   4   8        8.09        6.43      1.82 o 
   7   4   8       16.27       20.68      2.57 o 
   8   4   8        0.37        0.49      1.80 o 
  -3   5   8        0.60        0.57      1.44 o 
  -2   5   8        3.45        0.78      1.73 o 
  -1   5   8       58.75       66.15      4.42 o 
   0   5   8       56.23       52.72      2.83 o 
   1   5   8      105.03      101.52      4.92 o 
   2   5   8       92.53       79.90      3.86 o 
   3   5   8       33.44       35.31      2.82 o 
   4   5   8       18.05       14.39      1.85 o 
   5   5   8       11.53        0.69      1.20 o 
   6   5   8        0.57        0.79      1.23 o 
   7   5   8        1.59        0.67      1.39 o 
   8   5   8        0.20        0.25      1.43 o 
  -2   6   8        9.94       14.43      2.41 o 
  -1   6   8        0.06        0.25      1.29 o 
   0   6   8       19.16       21.43      1.93 o 
   1   6   8        2.71        5.52      1.70 o 
   2   6   8       88.71       75.31      4.11 o 
   3   6   8        7.44       10.04      1.93 o 
   4   6   8       50.94       46.16      3.37 o 
   5   6   8        0.01        1.48      1.13 o 
   6   6   8        4.47        0.62      1.17 o 
   7   6   8        2.05        3.42      1.81 o 
  -1   7   8        1.05        1.64      1.77 o 
   0   7   8       17.62       24.74      2.05 o 
   1   7   8        6.62        5.74      1.71 o 
   2   7   8       40.20       38.05      3.33 o 
   3   7   8       34.82       35.08      3.06 o 
   4   7   8       27.50       24.69      2.56 o 
   5   7   8       49.57       56.44      4.03 o 
   6   7   8        2.35        1.50      1.82 o 
   7   7   8        6.32        8.14      2.27 o 
   1   8   8        0.32        0.76      1.81 o 
   2   8   8        5.69        5.30      1.88 o 
   3   8   8        1.32        2.02      1.37 o 
   4   8   8        2.21        1.23      1.65 o 
   5   8   8        2.94        5.89      1.59 o 
   6   8   8        4.22        5.14      1.88 o 
   2   9   8        0.46        0.00      1.36 o 
   3   9   8        0.97        0.88      1.45 o 
   4   9   8        1.13        1.08      1.50 o 
   5   9   8        4.40        1.57      1.35 o 
  -3  -6   9        7.58        5.41      2.13 o 
  -2  -6   9        6.54        7.57      2.54 o 
  -1  -6   9       10.29       12.16      2.43 o 
   0  -6   9        3.53        2.42      1.36 o 
   1  -6   9       15.08       19.53      2.77 o 
  -4  -5   9        0.57        0.79      1.47 o 
  -3  -5   9        2.61        3.58      1.68 o 
  -2  -5   9        5.17        7.05      2.00 o 
  -1  -5   9        0.19        0.74      1.28 o 
   0  -5   9        0.02        1.00      0.87 o 
   1  -5   9        0.39        0.00      1.73 o 
   2  -5   9       12.31       10.12      2.22 o 
   3  -5   9        5.49        6.31      2.15 o 
  -4  -4   9        9.53       10.58      2.42 o 
  -3  -4   9        0.87        1.21      1.47 o 
  -2  -4   9        1.18        3.50      1.56 o 
  -1  -4   9        6.31       10.28      1.81 o 
   0  -4   9       61.41       51.13      2.70 o 
   1  -4   9       16.12       16.74      2.46 o 
   2  -4   9        5.96        8.38      1.97 o 
   3  -4   9       12.92       12.92      2.47 o 
   4  -4   9        7.99        6.59      2.43 o 
  -4  -3   9        5.81        9.09      1.89 o 
  -3  -3   9       41.42       46.17      3.66 o 
  -2  -3   9        7.60        7.46      1.98 o 
  -1  -3   9        1.68        1.69      1.41 o 
   0  -3   9       69.76       71.71      2.98 o 
   1  -3   9       87.04       90.29      4.78 o 
   2  -3   9       76.64       75.62      4.60 o 
   3  -3   9       10.19       10.93      1.93 o 
   4  -3   9        0.13        1.76      1.76 o 
   5  -3   9        0.03        0.78      1.94 o 
  -4  -2   9        4.32        4.73      1.66 o 
  -3  -2   9        5.99        5.56      1.56 o 
  -2  -2   9       84.66       76.88      4.34 o 
  -1  -2   9       71.06       64.37      4.31 o 
   0  -2   9        2.85        2.32      1.27 o 
   1  -2   9      304.44      278.81      7.94 o 
   2  -2   9        8.95        8.30      1.69 o 
   3  -2   9        0.10        1.36      0.85 o 
   4  -2   9        2.32        0.23      1.38 o 
   5  -2   9        4.76        6.33      1.51 o 
  -4  -1   9        0.01        0.00      1.55 o 
  -3  -1   9        8.29       10.61      2.09 o 
  -2  -1   9       77.44       85.33      4.69 o 
  -1  -1   9       90.23       88.28      4.64 o 
   0  -1   9       70.21       47.54     37.12 o 
   1  -1   9        4.36        4.06      1.38 o 
   2  -1   9      143.24      147.20      5.31 o 
   3  -1   9        6.32        2.12      1.57 o 
   4  -1   9       11.62       12.87      2.16 o 
   5  -1   9        2.02        3.85      1.90 o 
   6  -1   9       11.00       18.18      2.59 o 
  -4   0   9        0.41        0.75      1.52 o 
  -3   0   9       73.63       69.11      4.29 o 
  -2   0   9        7.71       13.88      2.20 o 
  -1   0   9       23.59       23.23      2.73 o 
   0   0   9       71.35       72.76      2.83 o 
   1   0   9      101.22      101.38      4.59 o 
   2   0   9       18.54       15.49      1.78 o 
   3   0   9        0.03        0.67      1.01 o 
   4   0   9       31.98       34.50      2.88 o 
   5   0   9       53.70       44.42      1.19 o 
   6   0   9        2.10        3.38      1.72 o 
   7   0   9       10.94       12.46      2.54 o 
  -4   1   9        0.37        0.25      1.52 o 
  -3   1   9        6.50        4.23      1.91 o 
  -2   1   9       42.12       34.13      3.13 o 
  -1   1   9       74.84       70.61      4.31 o 
   0   1   9        8.12        4.11      4.65 o 
   1   1   9       58.02       61.07      3.46 o 
   2   1   9       30.90       31.88      2.58 o 
   3   1   9        0.42        1.55      0.82 o 
   4   1   9       19.58       20.81      2.18 o 
   5   1   9        4.92        8.17      1.65 o 
   6   1   9        0.00        1.34      1.56 o 
   7   1   9        0.00        2.56      1.50 o 
  -4   2   9        5.45        5.96      2.07 o 
  -3   2   9       10.82       14.18      2.55 o 
  -2   2   9      104.73       85.65      5.20 o 
  -1   2   9       19.61       19.12      2.33 o 
   0   2   9       37.20       34.65      2.01 o 
   1   2   9       10.28        7.52      1.57 o 
   2   2   9        3.44        4.06      1.09 o 
   3   2   9        5.25        3.19      1.41 o 
   4   2   9        1.27        2.62      1.19 o 
   5   2   9       84.66       86.95      4.56 o 
   6   2   9        0.41        0.22      1.47 o 
   7   2   9       11.73       15.97      2.31 o 
  -3   3   9        8.07        4.76      2.16 o 
  -2   3   9        1.04        1.18      1.29 o 
  -1   3   9       10.41       10.44      2.03 o 
   0   3   9      121.47      119.51      3.85 o 
   1   3   9      168.26      167.37      5.96 o 
   2   3   9       25.63       25.07      2.26 o 
   3   3   9        7.95        6.62      1.43 o 
   4   3   9       15.22       16.28      2.14 o 
   5   3   9       51.93       65.92      3.84 o 
   6   3   9        4.65        4.87      1.48 o 
   7   3   9        2.01        2.54      1.59 o 
  -3   4   9        4.21        1.12      2.12 o 
  -2   4   9       22.63       26.16      3.37 o 
  -1   4   9        3.68        4.85      1.82 o 
   0   4   9        1.06        0.31      1.24 o 
   1   4   9      140.70      143.10      5.76 o 
   2   4   9       53.67       52.02      3.32 o 
   3   4   9       29.18       26.60      2.42 o 
   4   4   9       22.48        0.84      1.10 o 
   5   4   9        3.51        1.46      1.46 o 
   6   4   9        3.53        2.83      1.51 o 
   7   4   9        1.59        1.57      1.25 o 
  -2   5   9        0.10        0.55      1.59 o 
  -1   5   9        0.75        2.50      1.33 o 
   0   5   9        4.13        3.84      1.17 o 
   1   5   9      220.24      251.83      7.92 o 
   2   5   9        6.13       10.29      1.86 o 
   3   5   9       24.77       28.70      2.63 o 
   4   5   9        7.67        7.69      1.72 o 
   5   5   9       16.32       22.66      2.30 o 
   6   5   9        0.84        0.62      1.38 o 
   7   5   9        1.90        4.98      1.72 o 
  -1   6   9        0.02        0.26      1.44 o 
   0   6   9        5.94        8.58      3.57 o 
   1   6   9       12.38        8.92      2.23 o 
   2   6   9      139.25      126.05      5.46 o 
   3   6   9        0.79        0.36      1.47 o 
   4   6   9       82.10       83.20      4.39 o 
   5   6   9       30.35       42.41      3.45 o 
   6   6   9       21.70       21.79      2.76 o 
   7   6   9        0.33        5.29      1.46 o 
   0   7   9       15.50       23.25      3.07 o 
   1   7   9        2.72        1.94      1.92 o 
   2   7   9       16.68       12.91      2.32 o 
   3   7   9        0.78        1.37      1.53 o 
   4   7   9       87.66      102.35      4.92 o 
   5   7   9       28.53       33.04      3.13 o 
   6   7   9       21.07       23.60      2.84 o 
   7   7   9       21.07       24.75      3.07 o 
   1   8   9        6.96        6.52      2.14 o 
   2   8   9       19.90       25.15      2.87 o 
   3   8   9        0.21        0.63      1.22 o 
   4   8   9        2.47        3.36      1.32 o 
   5   8   9       14.13        0.65      1.11 o 
   6   8   9        0.02        0.23      1.54 o 
  -1  -6  10       31.41       34.89      3.84 o 
  -3  -5  10        1.51        1.87      1.48 o 
  -2  -5  10        1.33        1.35      1.58 o 
  -1  -5  10        0.81        0.80      1.23 o 
   0  -5  10        1.33        2.37      2.14 o 
   1  -5  10        1.93        0.24      1.88 o 
   2  -5  10       24.01       23.35      2.87 o 
  -3  -4  10        7.50        9.66      2.45 o 
  -2  -4  10       11.86       14.15      2.34 o 
  -1  -4  10       17.30       19.07      2.60 o 
   0  -4  10        1.41        0.91      1.49 o 
   1  -4  10       46.75       51.51      3.93 o 
   2  -4  10       31.98       35.70      3.50 o 
   3  -4  10        4.21        4.72      1.74 o 
  -4  -3  10        0.07        0.98      1.53 o 
  -3  -3  10        0.32        2.11      2.11 o 
  -2  -3  10        0.54        0.72      1.49 o 
  -1  -3  10       63.23       62.53      4.45 o 
   0  -3  10       27.67       26.59      4.90 o 
   1  -3  10        3.59        3.74      1.68 o 
   2  -3  10      146.55      146.26      6.43 o 
   3  -3  10        3.05        3.49      1.75 o 
   4  -3  10       17.09       18.51      2.70 o 
  -4  -2  10        0.91        1.48      2.18 o 
  -3  -2  10        4.17        5.06      1.62 o 
  -2  -2  10        2.72        1.63      1.42 o 
  -1  -2  10        8.23        7.85      2.06 o 
   0  -2  10       48.32       51.27      2.66 o 
   1  -2  10        0.36        0.83      1.48 o 
   2  -2  10       14.95       16.76      2.38 o 
   3  -2  10       71.09       74.42      4.93 o 
   4  -2  10        3.98        0.23      2.13 o 
   5  -2  10        4.32        3.59      2.02 o 
  -4  -1  10        2.39        0.26      1.20 o 
  -3  -1  10        0.45        0.49      1.23 o 
  -2  -1  10        9.51        6.85      2.02 o 
  -1  -1  10      132.81      113.83      5.70 o 
   0  -1  10       53.95       52.10      4.13 o 
   1  -1  10      231.11      229.88      7.30 o 
   2  -1  10        5.95        8.82      1.73 o 
   3  -1  10       67.74       67.59      4.55 o 
   4  -1  10       38.73       44.34      3.64 o 
   5  -1  10       10.49       13.29      2.66 o 
   6  -1  10        1.01        0.27      1.62 o 
  -4   0  10        7.51        8.49      2.05 o 
  -3   0  10        0.02        0.73      1.14 o 
  -2   0  10       18.80       17.69      2.50 o 
  -1   0  10       17.75       10.35      2.58 o 
   0   0  10       71.02       56.63     42.96 o 
   1   0  10       36.35       38.66      3.21 o 
   2   0  10      251.72      262.69      7.62 o 
   3   0  10       56.18       54.65      3.81 o 
   4   0  10        5.26        4.08      1.52 o 
   5   0  10        2.12        0.68      1.72 o 
   6   0  10        2.74        0.77      2.02 o 
  -3   1  10        0.50        0.26      1.28 o 
  -2   1  10       27.88       24.98      3.25 o 
  -1   1  10      161.13      141.44      6.23 o 
   0   1  10       37.11       36.82      5.88 o 
   1   1  10      256.18      275.63      8.07 o 
   2   1  10        0.71        1.07      1.25 o 
   3   1  10       24.70       25.32      2.60 o 
   4   1  10        0.02        0.97      1.04 o 
   5   1  10        5.89        3.63      2.02 o 
   6   1  10       16.52       12.02      2.50 o 
   7   1  10        5.01        7.73      1.84 o 
  -3   2  10        0.00        0.52      1.92 o 
  -2   2  10        2.06        2.45      1.14 o 
  -1   2  10        7.50        4.77      1.79 o 
   0   2  10       55.80       48.70      2.94 o 
   1   2  10       72.38       88.36      4.59 o 
   2   2  10      101.30      110.55      4.90 o 
   3   2  10       28.14       28.59      2.87 o 
   4   2  10       24.01       23.53      2.78 o 
   5   2  10        0.01        1.22      1.42 o 
   6   2  10        6.14       10.25      2.34 o 
   7   2  10        2.83        4.81      2.07 o 
  -3   3  10        0.26        3.04      1.15 o 
  -2   3  10        1.07        0.52      0.98 o 
  -1   3  10        5.35        5.95      1.95 o 
   0   3  10       16.42       19.39      1.70 o 
   1   3  10       17.78       17.99      2.35 o 
   2   3  10      161.10      168.16      6.04 o 
   3   3  10       16.60       22.12      2.21 o 
   4   3  10        2.59        3.14      1.50 o 
   5   3  10        3.05        3.57      1.61 o 
   6   3  10        0.33        0.88      1.64 o 
   7   3  10       28.63       31.51      3.89 o 
  -2   4  10        3.53        2.99      1.98 o 
  -1   4  10       43.51       34.77      3.48 o 
   0   4  10        4.53        4.05      1.29 o 
   1   4  10        2.22        3.00      1.61 o 
   2   4  10      148.63      159.58      5.88 o 
   3   4  10        1.51        0.73      1.40 o 
   4   4  10       16.70       13.84      2.21 o 
   5   4  10        5.62        7.56      1.72 o 
   6   4  10        7.14       12.11      2.14 o 
   7   4  10        4.32        7.78      2.04 o 
  -1   5  10        3.10        1.33      1.83 o 
   0   5  10        2.62        0.00      1.32 o 
   1   5  10       18.19       21.07      2.75 o 
   2   5  10       39.94       45.53      3.27 o 
   3   5  10      147.20      165.28      6.28 o 
   4   5  10        0.44        1.92      1.11 o 
   5   5  10        3.38        4.86      1.84 o 
   6   5  10       15.76       13.46      2.50 o 
   7   5  10        0.00        2.34      1.37 o 
   0   6  10        0.09        0.16      1.12 o 
   1   6  10        5.78        7.98      2.09 o 
   2   6  10       13.39       15.54      2.11 o 
   3   6  10       32.84       30.39      3.10 o 
   4   6  10       76.45       86.90      4.85 o 
   5   6  10        1.66        0.63      1.29 o 
   6   6  10       17.56       18.91      2.61 o 
   7   6  10        5.11        2.81      2.43 o 
   1   7  10        9.28       18.23      2.67 o 
   2   7  10       43.25       50.18      3.95 o 
   3   7  10        8.91        5.64      1.73 o 
   4   7  10       30.34       31.67      3.17 o 
   5   7  10        0.06        1.35      1.35 o 
   6   7  10       33.72       40.71      3.77 o 
   2   8  10        9.26       11.69      2.29 o 
   3   8  10        0.67        1.54      1.21 o 
   4   8  10        0.38        3.04      1.45 o 
   5   8  10        0.03        0.45      1.46 o 
  -1  -5  11        0.86        1.41      1.41 o 
   0  -5  11        3.25        5.85      2.12 o 
  -2  -4  11        0.66        2.14      1.76 o 
  -1  -4  11        0.00        0.26      1.51 o 
   0  -4  11        1.91        1.41      1.48 o 
   1  -4  11        4.39        1.30      2.52 o 
   2  -4  11        5.39        5.60      1.94 o 
  -3  -3  11        1.35        1.28      1.51 o 
  -2  -3  11        8.57        3.37      2.21 o 
  -1  -3  11        0.02        1.82      1.30 o 
   0  -3  11        3.14        5.12      1.42 o 
   1  -3  11       16.85       15.54      2.74 o 
   2  -3  11        0.02        1.69      1.05 o 
   3  -3  11       11.21        6.22      2.38 o 
   4  -3  11       22.87       24.07      3.53 o 
  -3  -2  11        3.72        1.52      1.88 o 
  -2  -2  11        5.58        4.55      1.96 o 
  -1  -2  11        0.13        0.75      1.54 o 
   0  -2  11        0.53        1.22      1.07 o 
   1  -2  11        0.00        1.44      1.66 o 
   2  -2  11       40.57       41.90      3.78 o 
   3  -2  11       25.15       21.65      3.13 o 
   4  -2  11       11.82        9.74      2.62 o 
  -3  -1  11        3.02        2.55      1.74 o 
  -2  -1  11        0.06        2.02      1.43 o 
  -1  -1  11        0.27        0.26      1.56 o 
   0  -1  11        3.35        6.39      1.93 o 
   1  -1  11      103.73      101.79      5.80 o 
   2  -1  11      114.65      116.71      5.61 o 
   3  -1  11       39.63       47.80      3.69 o 
   4  -1  11        1.91        2.85      2.01 o 
   5  -1  11       11.16       22.51      2.84 o 
  -3   0  11        0.02        0.25      1.42 o 
  -2   0  11        1.66        1.76      1.42 o 
  -1   0  11        8.44        4.64      2.08 o 
   0   0  11       12.38       13.50      1.90 o 
   1   0  11        3.08        5.58      1.88 o 
   2   0  11       13.61       11.51      2.49 o 
   3   0  11       10.18       14.76      1.99 o 
   4   0  11        2.09        2.49      1.22 o 
   5   0  11        4.33        6.59      1.85 o 
   6   0  11       16.66       14.87      2.78 o 
  -3   1  11        1.96        0.28      2.07 o 
  -2   1  11       14.42       14.99      2.26 o 
  -1   1  11        2.29        0.73      1.13 o 
   0   1  11       17.58       17.34      1.88 o 
   1   1  11      105.65      118.90      5.84 o 
   2   1  11        0.21        1.05      1.46 o 
   3   1  11       13.45       14.38      2.42 o 
   4   1  11        1.01        1.30      1.30 o 
   5   1  11        2.84        2.33      1.68 o 
   6   1  11        2.06        0.00      1.77 o 
  -2   2  11        0.06        0.80      1.53 o 
  -1   2  11        5.33        5.05      1.69 o 
   0   2  11       37.00       37.43      3.00 o 
   1   2  11        1.26        1.37      1.70 o 
   2   2  11      102.57      107.91      5.41 o 
   3   2  11       34.92       29.17      3.00 o 
   4   2  11        4.87        7.39      1.79 o 
   5   2  11        2.39        0.23      1.34 o 
   6   2  11        0.91        1.82      1.82 o 
  -2   3  11        4.81        2.49      1.73 o 
  -1   3  11        3.05        4.44      1.80 o 
   0   3  11       15.72        4.82      5.57 o 
   1   3  11        0.02        1.69      1.69 o 
   2   3  11       68.41       74.97      4.42 o 
   3   3  11       20.20       18.67      2.72 o 
   4   3  11        8.45       13.17      2.43 o 
   5   3  11       13.09       16.74      2.44 o 
   6   3  11        5.21        8.04      1.98 o 
  -1   4  11        1.53        0.54      1.58 o 
   0   4  11        0.75        0.76      1.00 o 
   1   4  11       51.78       61.73      4.21 o 
   2   4  11       15.14       15.71      2.54 o 
   3   4  11        0.14        1.04      1.46 o 
   4   4  11       28.35       29.91      3.23 o 
   5   4  11        2.13        3.05      1.55 o 
   6   4  11        0.59        1.63      1.63 o 
   7   4  11        2.24        6.66      1.65 o 
  -1   5  11       10.95       16.27      2.98 o 
   0   5  11        1.71        2.92      1.24 o 
   1   5  11        2.86        3.75      1.68 o 
   2   5  11        3.10        4.17      1.64 o 
   3   5  11       12.65       14.36      2.14 o 
   4   5  11        1.30        2.73      1.47 o 
   5   5  11       60.79       74.29      4.89 o 
   6   5  11        0.60        1.59      1.15 o 
   0   6  11        4.16        6.42      2.49 o 
   1   6  11        5.39        4.95      2.12 o 
   2   6  11        9.24       13.61      2.42 o 
   3   6  11        1.16        2.15      1.16 o 
   4   6  11        5.32        5.81      1.79 o 
   5   6  11       17.69       20.02      2.87 o 
   6   6  11       13.62       14.89      2.16 o 
   2   7  11        0.35        0.00      1.27 o 
   3   7  11        0.00        0.21      1.20 o 
   4   7  11        1.02        1.10      1.18 o 
   5   7  11        3.86        2.90      1.57 o 
   0  -4  12        1.08        0.51      1.08 o 
  -1  -3  12        6.28        3.32      2.24 o 
   0  -3  12        1.99        3.64      2.22 o 
   1  -3  12        3.60        5.78      1.84 o 
   2  -3  12        0.96        0.52      1.48 o 
  -2  -2  12        8.74        9.37      2.07 o 
  -1  -2  12        0.05        1.07      1.45 o 
   0  -2  12        3.87        2.54      1.27 o 
   1  -2  12       13.09       15.98      2.87 o 
   2  -2  12        7.05        4.04      2.37 o 
   3  -2  12        5.53        8.66      2.21 o 
   4  -2  12       20.68       23.45      3.02 o 
  -2  -1  12        2.57        4.30      1.83 o 
  -1  -1  12        0.59        0.27      1.50 o 
   0  -1  12       12.08       15.02      3.48 o 
   1  -1  12        0.18        1.60      1.13 o 
   2  -1  12        0.18        0.51      1.52 o 
   3  -1  12       31.85       36.97      3.48 o 
   4  -1  12        6.70        5.86      2.34 o 
  -2   0  12        0.08        0.82      1.55 o 
  -1   0  12        5.78        5.38      1.91 o 
   0   0  12        0.22        1.21      1.21 o 
   1   0  12       11.06        6.11      2.60 o 
   2   0  12       18.53       24.87      3.10 o 
   3   0  12       49.67       48.11      3.96 o 
   4   0  12       12.50       17.56      2.69 o 
   5   0  12       17.39       19.77      3.10 o 
  -2   1  12        2.80        3.31      1.91 o 
  -1   1  12        0.11        2.17      1.23 o 
   0   1  12        0.11        1.20      2.67 o 
   1   1  12       15.27       22.76      2.86 o 
   2   1  12       63.75       77.44      4.79 o 
   3   1  12       42.32       43.54      4.01 o 
   4   1  12       21.86       26.26      3.08 o 
   5   1  12       11.67        7.58      2.54 o 
  -2   2  12        7.26       14.10      2.53 o 
  -1   2  12        0.98        5.53      1.71 o 
   0   2  12        0.92        0.62      1.11 o 
   1   2  12        9.10       14.04      2.24 o 
   2   2  12       15.21       20.13      2.65 o 
   3   2  12       42.22       52.81      3.85 o 
   4   2  12        4.81        8.05      2.36 o 
   5   2  12       19.64       24.39      2.98 o 
   6   2  12        1.89        2.86      1.65 o 
  -1   3  12        0.12        1.96      1.24 o 
   0   3  12        2.74        3.67      1.01 o 
   1   3  12        2.78        0.00      2.18 o 
   2   3  12       12.68       10.47      1.99 o 
   3   3  12        0.95        1.17      1.59 o 
   4   3  12        9.79       10.99      2.27 o 
   5   3  12        0.75        2.40      1.28 o 
   6   3  12        0.29        1.02      1.56 o 
   0   4  12        7.33        7.73      1.52 o 
   1   4  12        0.45        1.62      1.74 o 
   2   4  12        5.93        7.32      1.79 o 
   3   4  12        3.50        3.26      1.92 o 
   4   4  12       13.87       11.85      2.16 o 
   5   4  12        0.69        2.86      1.17 o 
   6   4  12        6.63        9.39      2.02 o 
   0   5  12        1.55        1.89      1.21 o 
   1   5  12        0.37        0.00      1.65 o 
   2   5  12        1.27        1.96      1.64 o 
   3   5  12       16.03       12.85      2.64 o 
   4   5  12        0.48        0.91      1.46 o 
   5   5  12        1.63        3.52      1.21 o 
   6   5  12        4.39        4.84      1.99 o 
   2   6  12        7.28        5.18      2.37 o 
   3   6  12        0.07        0.70      1.47 o 
   4   6  12        1.91        3.01      1.28 o 
   5   6  12       10.96       10.71      2.25 o 
   0  -2  13        0.79        0.73      1.32 o 
   1  -2  13        0.61        1.49      1.59 o 
   2  -2  13        2.49        3.28      1.34 o 
  -1  -1  13        0.71        1.96      1.96 o 
   0  -1  13        5.02        8.10      1.60 o 
   1  -1  13        0.02        1.47      1.75 o 
   2  -1  13        1.46        1.09      1.96 o 
   3  -1  13        0.34        2.01      2.01 o 
  -1   0  13        0.67        2.10      2.10 o 
   0   0  13        0.31        0.47      1.46 o 
   1   0  13        0.61        2.64      1.54 o 
   2   0  13        0.70        1.71      1.71 o 
   3   0  13       18.52       18.82      3.11 o 
   4   0  13       20.48       21.32      3.29 o 
  -1   1  13        0.43        0.59      1.79 o 
   0   1  13        7.23       10.63      1.78 o 
   1   1  13        0.22        1.47      1.73 o 
   2   1  13        0.55        0.00      2.11 o 
   3   1  13        3.19        4.73      2.13 o 
   4   1  13       24.07       22.12      3.59 o 
   0   2  13        3.14        2.72      1.33 o 
   1   2  13        1.76        4.73      1.39 o 
   2   2  13        3.48        3.29      1.63 o 
   3   2  13       27.08       40.72      3.64 o 
   4   2  13        4.10        4.95      1.92 o 
   5   2  13       18.40       15.90      2.90 o 
   0   3  13        0.86        0.52      1.77 o 
   1   3  13        0.31        0.89      1.85 o 
   2   3  13        5.93        3.01      1.99 o 
   3   3  13        1.31        4.45      1.55 o 
   4   3  13       23.60       22.42      2.94 o 
   5   3  13        2.72        0.54      1.85 o 
   1   4  13        0.87        0.88      1.51 o 
   2   4  13        3.52        2.45      1.69 o 
   3   4  13        0.33        1.79      1.57 o 
   4   4  13       19.94       30.76      3.06 o 
   5   4  13        2.35        2.81      1.62 o 
   2   5  13        1.63        2.68      1.71 o 
   3   5  13        9.41        6.12      2.25 o 
   4   5  13        4.07        6.75      1.88 o 
   2   0  14        0.10        2.37      1.11 o 
   1   1  14        0.45        1.91      2.35 o 
   2   1  14        0.37        0.92      1.56 o 
   3   1  14        1.00        5.73      2.04 o 
   2   2  14        9.14        7.54      2.88 o 
   3   2  14        0.72        1.72      1.72 o 
   2   3  14        0.57        0.00      1.48 o 
   3   3  14        3.94        2.00      2.11 o 
                                                 
